# Supplementary material for: Bis(5-chloro­salicylato-κO)bis­(1,10-phenanthroline-κ2 N,N′)cadmium(II)
Source: Acta Crystallogr Sect E Struct Rep Online. 2008 Jun 7;64(Pt 7):m851–2. doi: 10.1107/S1600536808015687 (PMC2961793; doi:10.1107/S1600536808015687)
Supplement: Supplementary file 1 [file e-64-0m851-sup1.cif]

##############################################################################
###                                                                        ###
###        Electronic paper (Acta Crystallographica Section E)             ###
###                                                                        ###
##############################################################################
#                                                                            #
# This CIF contains the data in a paper accepted for publication in Acta     #
# Crystallographica Section E. It conforms to the requirements of Notes      #
# for Authors for Section E, and has been peer reviewed under the auspices   #
# of the IUCr Commission on Journals.                                        #
#                                                                            #
# Full details of the Crystallographic Information File format               #
# are given in the paper "The Crystallographic Information File (CIF):       #
# a New Standard Archive File for Crystallography" by S. R. Hall, F. H.      #
# Allen and I. D. Brown [Acta Cryst. (1991), A47, 655-685].                  #
#                                                                            #
# The current version of the core CIF dictionary is obtainable from          #
# ftp://ftp.iucr.org/pub/cif_core.dic. The current version number is 2.4.    #
#                                                                            #
# Software is freely available for graphical display of the structure(s) in  #
# this CIF.  For information consult the CIF home page http://www.iucr.org/  #
# cif/home.html                                                              #
#                                                                            #
# This file may be used for bona fide research purposes within the           #
# scientific community so long as proper attribution is given to the journal # 
# article from which it was obtained.                                        #
#                                                                            #
##############################################################################
                                             
data_I
_audit_creation_method     SHELXL97
_chemical_name_systematic
;
Bis(5-chlorosalicylato-\kO)bis(1,10-phenanthroline-\k^2^N,N')cadmium(II)
;
_chemical_name_common     ?
_chemical_formula_moiety     'C38 H24 Cd Cl2 N4 O6'
_chemical_formula_sum     'C38 H24 Cd Cl2 N4 O6'
_chemical_formula_iupac     '[Cd (C7 H4 Cl O3)2 (C12 H8 N2)2]'
_chemical_formula_weight     815.91
_chemical_melting_point     ?
_symmetry_cell_setting     orthorhombic
_symmetry_space_group_name_H-M     'P 21 21 21'
loop_
    _symmetry_equiv_pos_as_xyz
    'x, y, z'
    '-x+1/2, -y, z+1/2'
    '-x, y+1/2, -z+1/2'
    'x+1/2, -y+1/2, -z'
_cell_length_a     10.812(3)
_cell_length_b     16.495(4)
_cell_length_c     18.862(5)
_cell_angle_alpha     90.00
_cell_angle_beta     90.00
_cell_angle_gamma     90.00
_cell_volume     3363.9(14)
_cell_formula_units_Z     4
_cell_measurement_reflns_used     7696
_cell_measurement_theta_min     3.11
_cell_measurement_theta_max     27.48
_cell_measurement_temperature     293(2)
_exptl_crystal_description     block
_exptl_crystal_colour     colourless
_exptl_crystal_size_max     0.25
_exptl_crystal_size_mid     0.23
_exptl_crystal_size_min     0.22
_exptl_crystal_density_diffrn     1.611
_exptl_crystal_density_meas     ?
_exptl_crystal_density_method     'not measured'
_exptl_crystal_F_000     1640
_exptl_absorpt_coefficient_mu     0.863
_exptl_absorpt_correction_type     none
_exptl_absorpt_process_details     ?
_exptl_absorpt_correction_T_min     ?
_exptl_absorpt_correction_T_max     ?
_exptl_special_details
;
;
_diffrn_ambient_temperature     293(2)
_diffrn_radiation_type     MoK\a
_diffrn_radiation_wavelength     0.71073
_diffrn_radiation_source     'fine-focus sealed tube'
_diffrn_radiation_monochromator     graphite
_diffrn_measurement_device_type     'Rigaku R-AXIS RAPID IP'
_diffrn_measurement_method     \w
_diffrn_detector_area_resol_mean     ?
_diffrn_reflns_number     32955
_diffrn_reflns_av_R_equivalents     0.0864
_diffrn_reflns_av_sigmaI/netI     0.0789
_diffrn_reflns_theta_min     3.11
_diffrn_reflns_theta_max     27.48
_diffrn_reflns_theta_full     27.48
_diffrn_measured_fraction_theta_max     0.997
_diffrn_measured_fraction_theta_full     0.997
_diffrn_reflns_limit_h_min     -12
_diffrn_reflns_limit_h_max     14
_diffrn_reflns_limit_k_min     -21
_diffrn_reflns_limit_k_max     21
_diffrn_reflns_limit_l_min     -24
_diffrn_reflns_limit_l_max     24
_diffrn_standards_number     none
_diffrn_standards_interval_count     none
_diffrn_standards_interval_time     none
_diffrn_standards_decay_%     0
_refine_special_details
;
Refinement of <i>F</i>^2^ against ALL reflections. The weighted <i>R</i>-factor
<i>wR</i> and goodness of fit <i>S</i> are based on <i>F</i>^2^, conventional
<i>R</i>-factors <i>R</i> are based on <i>F</i>, with <i>F</i> set to zero for
negative <i>F</i>^2^. The threshold expression of <i>F</i>^2^ >
\s(<i>F</i>^2^) is used only for calculating <i>R</i>-factors(gt) <i>etc</i>.
and is not relevant to the choice of reflections for refinement.
<i>R</i>-factors based on <i>F</i>^2^ are statistically about twice as large
as those based on <i>F</i>, and <i>R</i>- factors based on ALL data will be
even larger.
;
_reflns_number_total     7696
_reflns_number_gt     5812
_reflns_threshold_expression     I>2\s(I)
_refine_ls_structure_factor_coef     Fsqd
_refine_ls_matrix_type     full
_refine_ls_R_factor_all     0.0669
_refine_ls_R_factor_gt     0.0449
_refine_ls_wR_factor_gt     0.0801
_refine_ls_wR_factor_ref     0.0863
_refine_ls_goodness_of_fit_ref     1.010
_refine_ls_restrained_S_all     1.010
_refine_ls_number_reflns     7696
_refine_ls_number_parameters     461
_refine_ls_number_restraints     0
_refine_ls_hydrogen_treatment     constr
_refine_ls_weighting_scheme     calc
_refine_ls_weighting_details
               'calc w = 1/[\s^2^(Fo^2^)+(0.0296P)^2^] where P=(Fo^2^+2Fc^2^)/3'
_atom_sites_solution_hydrogens     geom
_atom_sites_solution_primary     direct
_atom_sites_solution_secondary     difmap
_refine_ls_shift/su_max     0.001
_refine_ls_shift/su_mean     0.000
_refine_diff_density_max     0.636
_refine_diff_density_min     -0.548
_refine_ls_extinction_method     none
_refine_ls_extinction_coef     ?
_refine_ls_abs_structure_details     'Flack (1983), with 3402 Friedel pairs'
_refine_ls_abs_structure_Flack     0.00(19)
loop_
    _atom_type_symbol
    _atom_type_description
    _atom_type_scat_dispersion_real
    _atom_type_scat_dispersion_imag
    _atom_type_scat_source
    'C' 'C' 0.0033 0.0016
                         'International Tables Vol C Tables 4.2.6.8 and 6.1.1.4'
    'H' 'H' 0.0000 0.0000
                         'International Tables Vol C Tables 4.2.6.8 and 6.1.1.4'
    'N' 'N' 0.0061 0.0033
                         'International Tables Vol C Tables 4.2.6.8 and 6.1.1.4'
    'O' 'O' 0.0106 0.0060
                         'International Tables Vol C Tables 4.2.6.8 and 6.1.1.4'
    'Cl' 'Cl' 0.1484 0.1585
                         'International Tables Vol C Tables 4.2.6.8 and 6.1.1.4'
    'Cd' 'Cd' -0.8075 1.2024
                         'International Tables Vol C Tables 4.2.6.8 and 6.1.1.4'
_computing_data_collection     'RAPID-AUTO (Rigaku, 1998)'
_computing_cell_refinement     'RAPID-AUTO (Rigaku, 1998)'
_computing_data_reduction     'RAPID-AUTO (Rigaku, 1998)'
_computing_structure_solution     'SHELXS97 (Sheldrick, 2008)'
_computing_structure_refinement     'SHELXL97 (Sheldrick, 2008)'
_computing_molecular_graphics     'SHELXTL-Plus (Sheldrick, 2008)'
_computing_publication_material     'SHELXL97 (Sheldrick, 2008)'
loop_
    _atom_site_type_symbol
    _atom_site_label
    _atom_site_fract_x
    _atom_site_fract_y
    _atom_site_fract_z
    _atom_site_U_iso_or_equiv
    _atom_site_adp_type
    _atom_site_calc_flag
    _atom_site_refinement_flags
    _atom_site_occupancy
    _atom_site_disorder_assembly
    _atom_site_disorder_group
    Cd Cd1 0.59780(3) 0.543762(17) 0.728736(18) 0.03400(8) Uani d . 1 . .
    N N1 0.6215(3) 0.42023(19) 0.6606(2) 0.0351(8) Uani d . 1 . .
    N N2 0.6379(3) 0.57366(19) 0.6064(2) 0.0405(9) Uani d . 1 . .
    N N3 0.8074(3) 0.51532(19) 0.7668(2) 0.0376(8) Uani d . 1 . .
    N N4 0.7042(3) 0.66724(19) 0.7571(2) 0.0386(9) Uani d . 1 . .
    O O1 0.5104(3) 0.5619(2) 0.8409(2) 0.0605(10) Uani d . 1 . .
    O O2 0.5242(4) 0.4294(3) 0.8289(2) 0.0812(13) Uani d . 1 . .
    O O3 0.3784(5) 0.3371(2) 0.8932(3) 0.1014(17) Uani d . 1 . .
    H H3 0.4380 0.3512 0.8693 0.122 Uiso calc R 1 . .
    O O4 0.3969(3) 0.5341(2) 0.69660(18) 0.0548(8) Uani d . 1 . .
    O O5 0.4036(4) 0.6686(2) 0.6992(2) 0.0669(10) Uani d . 1 . .
    O O6 0.2125(4) 0.7513(2) 0.6663(2) 0.0731(12) Uani d . 1 . .
    H H6 0.2842 0.7434 0.6786 0.088 Uiso calc R 1 . .
    C C1 0.3742(4) 0.4805(2) 0.9087(3) 0.0388(11) Uani d . 1 . .
    C C2 0.3237(6) 0.4034(3) 0.9218(3) 0.0581(15) Uani d . 1 . .
    C C3 0.2220(6) 0.3961(4) 0.9663(4) 0.0672(17) Uani d . 1 . .
    H H3A 0.1883 0.3451 0.9747 0.081 Uiso calc R 1 . .
    C C4 0.1713(5) 0.4616(4) 0.9977(3) 0.0624(15) Uani d . 1 . .
    H H4A 0.1029 0.4560 1.0272 0.075 Uiso calc R 1 . .
    C C5 0.2221(4) 0.5366(3) 0.9854(3) 0.0528(13) Uani d . 1 . .
    C C6 0.3213(4) 0.5468(3) 0.9411(3) 0.0452(11) Uani d . 1 . .
    H H6A 0.3528 0.5984 0.9329 0.054 Uiso calc R 1 . .
    C C7 0.4778(5) 0.4913(4) 0.8564(3) 0.0526(13) Uani d . 1 . .
    C C8 0.2189(4) 0.6063(3) 0.6605(3) 0.0405(11) Uani d . 1 . .
    C C9 0.1585(5) 0.6802(3) 0.6510(3) 0.0493(13) Uani d . 1 . .
    C C10 0.0397(5) 0.6807(3) 0.6231(3) 0.0572(16) Uani d . 1 . .
    H H10A -0.0011 0.7297 0.6165 0.069 Uiso calc R 1 . .
    C C11 -0.0181(5) 0.6095(3) 0.6050(3) 0.0580(15) Uani d . 1 . .
    H H11A -0.0976 0.6104 0.5863 0.070 Uiso calc R 1 . .
    C C12 0.0422(4) 0.5369(3) 0.6149(3) 0.0473(12) Uani d . 1 . .
    C C13 0.1593(4) 0.5347(3) 0.6422(3) 0.0397(11) Uani d . 1 . .
    H H13A 0.1991 0.4852 0.6485 0.048 Uiso calc R 1 . .
    C C14 0.3497(4) 0.6014(3) 0.6875(3) 0.0484(12) Uani d . 1 . .
    C C15 0.6077(5) 0.3456(2) 0.6847(3) 0.0438(11) Uani d . 1 . .
    H H15A 0.5841 0.3391 0.7318 0.053 Uiso calc R 1 . .
    C C16 0.6260(5) 0.2764(3) 0.6442(3) 0.0531(14) Uani d . 1 . .
    H H16A 0.6136 0.2252 0.6635 0.064 Uiso calc R 1 . .
    C C17 0.6625(5) 0.2852(3) 0.5757(3) 0.0556(14) Uani d . 1 . .
    H H17A 0.6760 0.2397 0.5476 0.067 Uiso calc R 1 . .
    C C18 0.6800(4) 0.3631(3) 0.5471(3) 0.0443(12) Uani d . 1 . .
    C C19 0.7225(5) 0.3769(3) 0.4766(3) 0.0563(14) Uani d . 1 . .
    H H19A 0.7415 0.3327 0.4480 0.068 Uiso calc R 1 . .
    C C20 0.7358(5) 0.4521(4) 0.4505(3) 0.0573(13) Uani d . 1 . .
    H H20A 0.7661 0.4595 0.4048 0.069 Uiso calc R 1 . .
    C C21 0.7036(4) 0.5214(3) 0.4930(3) 0.0448(12) Uani d . 1 . .
    C C22 0.7083(5) 0.6011(3) 0.4667(3) 0.0592(15) Uani d . 1 . .
    H H22A 0.7336 0.6109 0.4203 0.071 Uiso calc R 1 . .
    C C23 0.6757(6) 0.6634(3) 0.5094(3) 0.0614(16) Uani d . 1 . .
    H H23A 0.6759 0.7164 0.4924 0.074 Uiso calc R 1 . .
    C C24 0.6420(5) 0.6471(3) 0.5792(3) 0.0499(14) Uani d . 1 . .
    H H24A 0.6212 0.6906 0.6083 0.060 Uiso calc R 1 . .
    C C25 0.6666(4) 0.5101(3) 0.5636(3) 0.0353(10) Uani d . 1 . .
    C C26 0.6559(4) 0.4298(2) 0.5917(3) 0.0342(10) Uani d . 1 . .
    C C27 0.8556(4) 0.4427(3) 0.7750(3) 0.0476(11) Uani d . 1 . .
    H H27A 0.8071 0.3979 0.7637 0.057 Uiso calc R 1 . .
    C C28 0.9760(5) 0.4291(3) 0.7999(3) 0.0541(14) Uani d . 1 . .
    H H28A 1.0064 0.3767 0.8052 0.065 Uiso calc R 1 . .
    C C29 1.0470(5) 0.4942(3) 0.8160(3) 0.0561(14) Uani d . 1 . .
    H H29A 1.1280 0.4868 0.8312 0.067 Uiso calc R 1 . .
    C C30 0.9987(4) 0.5725(3) 0.8097(3) 0.0442(12) Uani d . 1 . .
    C C31 1.0676(4) 0.6433(3) 0.8284(3) 0.0568(15) Uani d . 1 . .
    H H31A 1.1500 0.6379 0.8416 0.068 Uiso calc R 1 . .
    C C32 1.0166(5) 0.7175(3) 0.8272(3) 0.0576(15) Uani d . 1 . .
    H H32A 1.0624 0.7623 0.8416 0.069 Uiso calc R 1 . .
    C C33 0.8916(5) 0.7276(2) 0.8039(3) 0.0449(11) Uani d . 1 . .
    C C34 0.8324(5) 0.8039(3) 0.8018(3) 0.0583(15) Uani d . 1 . .
    H H34A 0.8747 0.8501 0.8164 0.070 Uiso calc R 1 . .
    C C35 0.7141(4) 0.8102(3) 0.7785(4) 0.0566(14) Uani d . 1 . .
    H H35A 0.6740 0.8601 0.7774 0.068 Uiso calc R 1 . .
    C C36 0.6538(4) 0.7391(3) 0.7561(3) 0.0498(14) Uani d . 1 . .
    H H36A 0.5730 0.7435 0.7396 0.060 Uiso calc R 1 . .
    C C37 0.8229(4) 0.6599(2) 0.7804(3) 0.0358(10) Uani d . 1 . .
    C C38 0.8774(4) 0.5804(2) 0.7848(2) 0.0363(10) Uani d . 1 . .
    Cl Cl1 0.15573(18) 0.61989(11) 1.02771(12) 0.1006(7) Uani d . 1 . .
    Cl Cl2 -0.02954(12) 0.44667(9) 0.58967(9) 0.0661(4) Uani d . 1 . .
loop_
    _atom_site_aniso_label
    _atom_site_aniso_U_11
    _atom_site_aniso_U_22
    _atom_site_aniso_U_33
    _atom_site_aniso_U_12
    _atom_site_aniso_U_13
    _atom_site_aniso_U_23
    Cd1 0.02979(13) 0.03431(13) 0.03791(16) -0.00051(14) -0.00110(16)
                                                                    -0.00186(15)
    N1 0.034(2) 0.0349(16) 0.037(2) -0.0032(15) 0.0010(17) -0.0025(15)
    N2 0.049(2) 0.0334(17) 0.039(2) -0.0031(16) -0.0037(18) 0.0030(16)
    N3 0.0365(17) 0.0416(17) 0.035(2) -0.0004(15) 0.000(2) -0.0025(18)
    N4 0.0321(17) 0.0408(17) 0.043(3) -0.0007(15) 0.0025(17) -0.0043(17)
    O1 0.053(2) 0.088(3) 0.041(2) -0.014(2) 0.0066(17) 0.001(2)
    O2 0.079(3) 0.103(3) 0.061(3) 0.018(2) 0.021(2) -0.019(2)
    O3 0.140(4) 0.051(2) 0.113(4) -0.002(3) 0.036(4) -0.015(2)
    O4 0.0339(15) 0.066(2) 0.065(2) 0.008(2) -0.0101(18) -0.0056(18)
    O5 0.0520(19) 0.072(2) 0.077(3) -0.022(2) -0.012(2) -0.0070(19)
    O6 0.076(3) 0.0439(19) 0.100(4) -0.0039(19) -0.018(3) -0.004(2)
    C1 0.038(3) 0.044(2) 0.034(3) 0.0016(19) 0.000(2) 0.0017(19)
    C2 0.075(4) 0.048(3) 0.051(4) -0.001(3) -0.002(3) -0.001(3)
    C3 0.070(4) 0.060(3) 0.071(5) -0.017(3) 0.004(4) 0.019(3)
    C4 0.051(3) 0.077(4) 0.060(4) -0.001(3) 0.007(3) 0.018(4)
    C5 0.047(3) 0.056(3) 0.055(3) 0.013(3) 0.010(2) 0.001(3)
    C6 0.046(2) 0.043(2) 0.047(3) 0.000(3) 0.003(2) 0.011(3)
    C7 0.047(3) 0.072(3) 0.039(3) 0.001(3) -0.005(2) -0.006(3)
    C8 0.030(2) 0.048(3) 0.043(3) -0.003(2) -0.001(2) -0.001(2)
    C9 0.049(3) 0.047(3) 0.052(4) 0.000(2) 0.001(3) 0.001(2)
    C10 0.051(3) 0.049(3) 0.072(5) 0.011(3) -0.005(3) 0.010(3)
    C11 0.034(3) 0.069(3) 0.071(4) 0.003(3) -0.012(3) 0.005(3)
    C12 0.031(2) 0.054(3) 0.056(3) -0.007(2) -0.003(2) 0.011(3)
    C13 0.031(2) 0.041(2) 0.048(3) 0.000(2) -0.004(2) 0.009(2)
    C14 0.035(2) 0.066(3) 0.043(3) -0.008(3) 0.000(2) 0.001(3)
    C15 0.050(3) 0.036(2) 0.046(3) -0.001(2) 0.008(3) 0.0002(19)
    C16 0.065(4) 0.033(2) 0.062(4) 0.000(2) 0.008(3) 0.001(2)
    C17 0.064(4) 0.046(3) 0.057(4) 0.003(3) 0.008(3) -0.007(3)
    C18 0.042(3) 0.047(3) 0.044(3) -0.003(2) -0.005(2) -0.009(2)
    C19 0.063(3) 0.062(3) 0.044(4) -0.005(3) 0.001(3) -0.019(3)
    C20 0.064(3) 0.079(3) 0.029(3) -0.006(3) 0.000(2) -0.007(3)
    C21 0.048(3) 0.057(3) 0.029(3) -0.011(2) -0.006(2) 0.005(2)
    C22 0.069(4) 0.073(4) 0.035(3) -0.019(3) -0.008(3) 0.009(3)
    C23 0.083(4) 0.048(3) 0.053(4) -0.011(3) -0.014(3) 0.015(3)
    C24 0.055(3) 0.037(2) 0.057(4) -0.001(2) -0.005(3) 0.004(2)
    C25 0.029(2) 0.042(2) 0.035(3) -0.0043(19) -0.008(2) -0.003(2)
    C26 0.029(2) 0.039(2) 0.034(3) -0.0043(18) -0.007(2) 0.0000(19)
    C27 0.051(2) 0.044(3) 0.048(3) 0.005(2) -0.004(3) -0.004(3)
    C28 0.059(3) 0.048(3) 0.055(4) 0.013(2) -0.004(3) 0.003(2)
    C29 0.043(3) 0.070(3) 0.055(4) 0.009(3) -0.012(3) 0.004(3)
    C30 0.034(2) 0.049(3) 0.049(3) -0.002(2) -0.006(2) 0.005(2)
    C31 0.037(3) 0.064(3) 0.070(4) -0.002(2) -0.021(3) -0.001(3)
    C32 0.045(3) 0.058(3) 0.070(4) -0.010(3) -0.017(3) 0.000(3)
    C33 0.040(2) 0.048(2) 0.046(3) -0.010(2) -0.003(3) 0.002(2)
    C34 0.054(3) 0.044(3) 0.077(4) -0.012(2) -0.004(3) -0.014(3)
    C35 0.053(3) 0.039(2) 0.078(4) 0.007(2) -0.008(3) -0.009(3)
    C36 0.039(2) 0.045(2) 0.066(4) 0.004(2) -0.007(2) -0.001(2)
    C37 0.034(2) 0.041(2) 0.033(3) -0.0050(18) 0.003(2) -0.002(2)
    C38 0.036(2) 0.044(2) 0.029(3) -0.0012(18) -0.0002(19) 0.0018(18)
    Cl1 0.1042(14) 0.0923(12) 0.1054(17) 0.0301(10) 0.0478(12) 0.0013(11)
    Cl2 0.0482(7) 0.0668(8) 0.0834(11) -0.0173(7) -0.0204(7) 0.0048(8)
_geom_special_details
;
All e.s.d.'s (except the e.s.d. in the dihedral angle between two l.s. planes)
are estimated using the full covariance matrix. The cell e.s.d.'s are taken
into account individually in the estimation of e.s.d.'s in distances, angles
and torsion angles; correlations between e.s.d.'s in cell parameters are only
used when they are defined by crystal symmetry. An approximate (isotropic)
treatment of cell e.s.d.'s is used for estimating e.s.d.'s involving l.s.
planes.
;
loop_
    _geom_bond_atom_site_label_1
    _geom_bond_atom_site_label_2
    _geom_bond_site_symmetry_2
    _geom_bond_distance
    _geom_bond_publ_flag
    Cd1 O4 . 2.261(3) y
    Cd1 O1 . 2.336(4) y
    Cd1 N4 . 2.400(3) y
    Cd1 N2 . 2.400(4) y
    Cd1 N1 . 2.422(3) y
    Cd1 N3 . 2.423(3) y
    N1 C15 . 1.320(5) ?
    N1 C26 . 1.361(6) ?
    N2 C24 . 1.316(5) ?
    N2 C25 . 1.359(5) ?
    N3 C27 . 1.316(5) ?
    N3 C38 . 1.357(5) ?
    N4 C36 . 1.304(5) ?
    N4 C37 . 1.362(5) ?
    O1 C7 . 1.252(6) ?
    O2 C7 . 1.250(6) ?
    O3 C2 . 1.356(6) ?
    O3 H3 . 0.8200 ?
    O4 C14 . 1.233(6) ?
    O5 C14 . 1.272(5) ?
    O6 C9 . 1.342(6) ?
    O6 H6 . 0.8200 ?
    C1 C6 . 1.377(6) ?
    C1 C2 . 1.405(7) ?
    C1 C7 . 1.504(7) ?
    C2 C3 . 1.389(8) ?
    C3 C4 . 1.348(8) ?
    C3 H3A . 0.9300 ?
    C4 C5 . 1.374(8) ?
    C4 H4A . 0.9300 ?
    C5 C6 . 1.370(7) ?
    C5 Cl1 . 1.743(5) ?
    C6 H6A . 0.9300 ?
    C8 C13 . 1.390(6) ?
    C8 C9 . 1.394(6) ?
    C8 C14 . 1.506(6) ?
    C9 C10 . 1.388(7) ?
    C10 C11 . 1.372(7) ?
    C10 H10A . 0.9300 ?
    C11 C12 . 1.376(7) ?
    C11 H11A . 0.9300 ?
    C12 C13 . 1.368(6) ?
    C12 Cl2 . 1.745(5) ?
    C13 H13A . 0.9300 ?
    C15 C16 . 1.388(6) ?
    C15 H15A . 0.9300 ?
    C16 C17 . 1.360(8) ?
    C16 H16A . 0.9300 ?
    C17 C18 . 1.406(7) ?
    C17 H17A . 0.9300 ?
    C18 C26 . 1.410(6) ?
    C18 C19 . 1.425(7) ?
    C19 C20 . 1.343(8) ?
    C19 H19A . 0.9300 ?
    C20 C21 . 1.438(7) ?
    C20 H20A . 0.9300 ?
    C21 C25 . 1.403(7) ?
    C21 C22 . 1.407(7) ?
    C22 C23 . 1.352(8) ?
    C22 H22A . 0.9300 ?
    C23 C24 . 1.393(8) ?
    C23 H23A . 0.9300 ?
    C24 H24A . 0.9300 ?
    C25 C26 . 1.433(6) ?
    C27 C28 . 1.402(7) ?
    C27 H27A . 0.9300 ?
    C28 C29 . 1.355(7) ?
    C28 H28A . 0.9300 ?
    C29 C30 . 1.397(6) ?
    C29 H29A . 0.9300 ?
    C30 C38 . 1.399(6) ?
    C30 C31 . 1.430(6) ?
    C31 C32 . 1.343(7) ?
    C31 H31A . 0.9300 ?
    C32 C33 . 1.430(7) ?
    C32 H32A . 0.9300 ?
    C33 C37 . 1.412(6) ?
    C33 C34 . 1.414(6) ?
    C34 C35 . 1.356(7) ?
    C34 H34A . 0.9300 ?
    C35 C36 . 1.407(6) ?
    C35 H35A . 0.9300 ?
    C36 H36A . 0.9300 ?
    C37 C38 . 1.441(6) ?
loop_
    _geom_angle_atom_site_label_1
    _geom_angle_atom_site_label_2
    _geom_angle_atom_site_label_3
    _geom_angle_site_symmetry_1
    _geom_angle_site_symmetry_3
    _geom_angle
    _geom_angle_publ_flag
    O4 Cd1 O1 . . 82.14(12) y
    O4 Cd1 N4 . . 125.46(12) y
    O1 Cd1 N4 . . 83.28(13) y
    O4 Cd1 N2 . . 86.00(13) y
    O1 Cd1 N2 . . 156.59(12) y
    N4 Cd1 N2 . . 87.33(12) y
    O4 Cd1 N1 . . 84.29(12) y
    O1 Cd1 N1 . . 129.12(13) y
    N4 Cd1 N1 . . 141.39(12) y
    N2 Cd1 N1 . . 69.12(12) y
    O4 Cd1 N3 . . 164.68(11) y
    O1 Cd1 N3 . . 97.76(14) y
    N4 Cd1 N3 . . 69.51(11) y
    N2 Cd1 N3 . . 98.95(13) y
    N1 Cd1 N3 . . 83.98(12) y
    C15 N1 C26 . . 117.9(4) ?
    C15 N1 Cd1 . . 126.1(3) ?
    C26 N1 Cd1 . . 116.0(3) ?
    C24 N2 C25 . . 118.1(4) ?
    C24 N2 Cd1 . . 124.7(3) ?
    C25 N2 Cd1 . . 117.0(3) ?
    C27 N3 C38 . . 118.0(4) ?
    C27 N3 Cd1 . . 125.6(3) ?
    C38 N3 Cd1 . . 116.3(2) ?
    C36 N4 C37 . . 118.6(4) ?
    C36 N4 Cd1 . . 124.6(3) ?
    C37 N4 Cd1 . . 116.7(2) ?
    C7 O1 Cd1 . . 101.9(3) ?
    C2 O3 H3 . . 109.5 ?
    C14 O4 Cd1 . . 111.8(3) ?
    C9 O6 H6 . . 109.5 ?
    C6 C1 C2 . . 118.7(4) ?
    C6 C1 C7 . . 120.4(4) ?
    C2 C1 C7 . . 120.8(4) ?
    O3 C2 C3 . . 121.1(5) ?
    O3 C2 C1 . . 119.4(5) ?
    C3 C2 C1 . . 119.4(5) ?
    C4 C3 C2 . . 121.3(5) ?
    C4 C3 H3A . . 119.4 ?
    C2 C3 H3A . . 119.4 ?
    C3 C4 C5 . . 119.0(5) ?
    C3 C4 H4A . . 120.5 ?
    C5 C4 H4A . . 120.5 ?
    C6 C5 C4 . . 121.8(5) ?
    C6 C5 Cl1 . . 120.3(4) ?
    C4 C5 Cl1 . . 117.9(4) ?
    C5 C6 C1 . . 119.8(5) ?
    C5 C6 H6A . . 120.1 ?
    C1 C6 H6A . . 120.1 ?
    O2 C7 O1 . . 123.4(5) ?
    O2 C7 C1 . . 118.3(5) ?
    O1 C7 C1 . . 118.3(5) ?
    C13 C8 C9 . . 119.6(4) ?
    C13 C8 C14 . . 118.2(4) ?
    C9 C8 C14 . . 122.1(4) ?
    O6 C9 C10 . . 118.6(5) ?
    O6 C9 C8 . . 122.2(5) ?
    C10 C9 C8 . . 119.2(5) ?
    C11 C10 C9 . . 120.7(5) ?
    C11 C10 H10A . . 119.6 ?
    C9 C10 H10A . . 119.6 ?
    C10 C11 C12 . . 119.7(5) ?
    C10 C11 H11A . . 120.2 ?
    C12 C11 H11A . . 120.2 ?
    C13 C12 C11 . . 120.9(5) ?
    C13 C12 Cl2 . . 119.4(4) ?
    C11 C12 Cl2 . . 119.7(4) ?
    C12 C13 C8 . . 120.0(5) ?
    C12 C13 H13A . . 120.0 ?
    C8 C13 H13A . . 120.0 ?
    O4 C14 O5 . . 124.8(5) ?
    O4 C14 C8 . . 119.0(4) ?
    O5 C14 C8 . . 116.2(5) ?
    N1 C15 C16 . . 124.1(5) ?
    N1 C15 H15A . . 117.9 ?
    C16 C15 H15A . . 117.9 ?
    C17 C16 C15 . . 118.5(4) ?
    C17 C16 H16A . . 120.7 ?
    C15 C16 H16A . . 120.7 ?
    C16 C17 C18 . . 120.0(5) ?
    C16 C17 H17A . . 120.0 ?
    C18 C17 H17A . . 120.0 ?
    C17 C18 C26 . . 117.3(5) ?
    C17 C18 C19 . . 123.1(5) ?
    C26 C18 C19 . . 119.5(4) ?
    C20 C19 C18 . . 121.6(5) ?
    C20 C19 H19A . . 119.2 ?
    C18 C19 H19A . . 119.2 ?
    C19 C20 C21 . . 120.3(5) ?
    C19 C20 H20A . . 119.9 ?
    C21 C20 H20A . . 119.9 ?
    C25 C21 C22 . . 118.0(5) ?
    C25 C21 C20 . . 119.5(4) ?
    C22 C21 C20 . . 122.5(5) ?
    C23 C22 C21 . . 119.4(5) ?
    C23 C22 H22A . . 120.3 ?
    C21 C22 H22A . . 120.3 ?
    C22 C23 C24 . . 119.0(5) ?
    C22 C23 H23A . . 120.5 ?
    C24 C23 H23A . . 120.5 ?
    N2 C24 C23 . . 123.7(5) ?
    N2 C24 H24A . . 118.2 ?
    C23 C24 H24A . . 118.2 ?
    N2 C25 C21 . . 121.8(4) ?
    N2 C25 C26 . . 118.4(4) ?
    C21 C25 C26 . . 119.8(4) ?
    N1 C26 C18 . . 122.1(4) ?
    N1 C26 C25 . . 118.9(4) ?
    C18 C26 C25 . . 119.1(5) ?
    N3 C27 C28 . . 123.6(4) ?
    N3 C27 H27A . . 118.2 ?
    C28 C27 H27A . . 118.2 ?
    C29 C28 C27 . . 118.3(4) ?
    C29 C28 H28A . . 120.9 ?
    C27 C28 H28A . . 120.9 ?
    C28 C29 C30 . . 120.2(4) ?
    C28 C29 H29A . . 119.9 ?
    C30 C29 H29A . . 119.9 ?
    C29 C30 C38 . . 117.7(4) ?
    C29 C30 C31 . . 122.7(4) ?
    C38 C30 C31 . . 119.6(4) ?
    C32 C31 C30 . . 121.8(4) ?
    C32 C31 H31A . . 119.1 ?
    C30 C31 H31A . . 119.1 ?
    C31 C32 C33 . . 119.9(5) ?
    C31 C32 H32A . . 120.1 ?
    C33 C32 H32A . . 120.1 ?
    C37 C33 C34 . . 117.2(4) ?
    C37 C33 C32 . . 120.2(4) ?
    C34 C33 C32 . . 122.7(4) ?
    C35 C34 C33 . . 120.3(4) ?
    C35 C34 H34A . . 119.8 ?
    C33 C34 H34A . . 119.8 ?
    C34 C35 C36 . . 118.1(4) ?
    C34 C35 H35A . . 121.0 ?
    C36 C35 H35A . . 121.0 ?
    N4 C36 C35 . . 124.0(4) ?
    N4 C36 H36A . . 118.0 ?
    C35 C36 H36A . . 118.0 ?
    N4 C37 C33 . . 121.8(4) ?
    N4 C37 C38 . . 119.0(4) ?
    C33 C37 C38 . . 119.1(4) ?
    N3 C38 C30 . . 122.2(4) ?
    N3 C38 C37 . . 118.5(4) ?
    C30 C38 C37 . . 119.2(4) ?
loop_
    _geom_torsion_atom_site_label_1
    _geom_torsion_atom_site_label_2
    _geom_torsion_atom_site_label_3
    _geom_torsion_atom_site_label_4
    _geom_torsion_site_symmetry_1
    _geom_torsion_site_symmetry_2
    _geom_torsion_site_symmetry_3
    _geom_torsion_site_symmetry_4
    _geom_torsion
    _geom_torsion_publ_flag
    O4 Cd1 N1 C15 . . . . -88.3(4) ?
    O1 Cd1 N1 C15 . . . . -13.3(4) ?
    N4 Cd1 N1 C15 . . . . 127.7(4) ?
    N2 Cd1 N1 C15 . . . . -176.2(4) ?
    N3 Cd1 N1 C15 . . . . 81.8(4) ?
    O4 Cd1 N1 C26 . . . . 93.7(3) ?
    O1 Cd1 N1 C26 . . . . 168.7(3) ?
    N4 Cd1 N1 C26 . . . . -50.3(4) ?
    N2 Cd1 N1 C26 . . . . 5.8(3) ?
    N3 Cd1 N1 C26 . . . . -96.1(3) ?
    O4 Cd1 N2 C24 . . . . 92.3(4) ?
    O1 Cd1 N2 C24 . . . . 32.7(6) ?
    N4 Cd1 N2 C24 . . . . -33.6(4) ?
    N1 Cd1 N2 C24 . . . . 177.7(4) ?
    N3 Cd1 N2 C24 . . . . -102.3(4) ?
    O4 Cd1 N2 C25 . . . . -92.4(3) ?
    O1 Cd1 N2 C25 . . . . -152.0(3) ?
    N4 Cd1 N2 C25 . . . . 141.8(3) ?
    N1 Cd1 N2 C25 . . . . -7.0(3) ?
    N3 Cd1 N2 C25 . . . . 73.0(3) ?
    O4 Cd1 N3 C27 . . . . 7.9(8) ?
    O1 Cd1 N3 C27 . . . . 96.5(4) ?
    N4 Cd1 N3 C27 . . . . 176.3(5) ?
    N2 Cd1 N3 C27 . . . . -99.9(4) ?
    N1 Cd1 N3 C27 . . . . -32.2(4) ?
    O4 Cd1 N3 C38 . . . . -168.0(4) ?
    O1 Cd1 N3 C38 . . . . -79.4(3) ?
    N4 Cd1 N3 C38 . . . . 0.4(3) ?
    N2 Cd1 N3 C38 . . . . 84.1(3) ?
    N1 Cd1 N3 C38 . . . . 151.8(3) ?
    O4 Cd1 N4 C36 . . . . 0.0(5) ?
    O1 Cd1 N4 C36 . . . . -75.4(4) ?
    N2 Cd1 N4 C36 . . . . 83.1(4) ?
    N1 Cd1 N4 C36 . . . . 134.1(4) ?
    N3 Cd1 N4 C36 . . . . -176.3(4) ?
    O4 Cd1 N4 C37 . . . . 175.3(3) ?
    O1 Cd1 N4 C37 . . . . 99.9(3) ?
    N2 Cd1 N4 C37 . . . . -101.6(3) ?
    N1 Cd1 N4 C37 . . . . -50.6(4) ?
    N3 Cd1 N4 C37 . . . . -1.0(3) ?
    O4 Cd1 O1 C7 . . . . 75.3(3) ?
    N4 Cd1 O1 C7 . . . . -157.4(4) ?
    N2 Cd1 O1 C7 . . . . 135.6(4) ?
    N1 Cd1 O1 C7 . . . . -0.7(4) ?
    N3 Cd1 O1 C7 . . . . -89.2(3) ?
    O1 Cd1 O4 C14 . . . . 83.4(4) ?
    N4 Cd1 O4 C14 . . . . 7.4(4) ?
    N2 Cd1 O4 C14 . . . . -76.4(4) ?
    N1 Cd1 O4 C14 . . . . -145.8(4) ?
    N3 Cd1 O4 C14 . . . . 174.0(5) ?
    C6 C1 C2 O3 . . . . -176.7(5) ?
    C7 C1 C2 O3 . . . . 7.7(8) ?
    C6 C1 C2 C3 . . . . 0.4(8) ?
    C7 C1 C2 C3 . . . . -175.2(5) ?
    O3 C2 C3 C4 . . . . 176.6(6) ?
    C1 C2 C3 C4 . . . . -0.5(10) ?
    C2 C3 C4 C5 . . . . -0.4(9) ?
    C3 C4 C5 C6 . . . . 1.4(9) ?
    C3 C4 C5 Cl1 . . . . -179.2(5) ?
    C4 C5 C6 C1 . . . . -1.4(8) ?
    Cl1 C5 C6 C1 . . . . 179.1(4) ?
    C2 C1 C6 C5 . . . . 0.5(7) ?
    C7 C1 C6 C5 . . . . 176.1(5) ?
    Cd1 O1 C7 O2 . . . . 22.3(7) ?
    Cd1 O1 C7 C1 . . . . -155.3(4) ?
    C6 C1 C7 O2 . . . . 179.1(5) ?
    C2 C1 C7 O2 . . . . -5.4(8) ?
    C6 C1 C7 O1 . . . . -3.2(7) ?
    C2 C1 C7 O1 . . . . 172.4(5) ?
    C13 C8 C9 O6 . . . . -178.5(5) ?
    C14 C8 C9 O6 . . . . -1.0(8) ?
    C13 C8 C9 C10 . . . . -0.2(8) ?
    C14 C8 C9 C10 . . . . 177.3(5) ?
    O6 C9 C10 C11 . . . . 178.4(6) ?
    C8 C9 C10 C11 . . . . 0.1(9) ?
    C9 C10 C11 C12 . . . . 0.1(10) ?
    C10 C11 C12 C13 . . . . -0.2(9) ?
    C10 C11 C12 Cl2 . . . . -178.2(5) ?
    C11 C12 C13 C8 . . . . 0.0(8) ?
    Cl2 C12 C13 C8 . . . . 178.1(4) ?
    C9 C8 C13 C12 . . . . 0.2(7) ?
    C14 C8 C13 C12 . . . . -177.4(5) ?
    Cd1 O4 C14 O5 . . . . -4.5(7) ?
    Cd1 O4 C14 C8 . . . . 175.4(4) ?
    C13 C8 C14 O4 . . . . -4.4(8) ?
    C9 C8 C14 O4 . . . . 178.1(5) ?
    C13 C8 C14 O5 . . . . 175.5(5) ?
    C9 C8 C14 O5 . . . . -2.0(8) ?
    C26 N1 C15 C16 . . . . 0.0(7) ?
    Cd1 N1 C15 C16 . . . . -177.9(4) ?
    N1 C15 C16 C17 . . . . 1.1(8) ?
    C15 C16 C17 C18 . . . . -0.5(8) ?
    C16 C17 C18 C26 . . . . -1.2(8) ?
    C16 C17 C18 C19 . . . . 177.6(5) ?
    C17 C18 C19 C20 . . . . 178.6(5) ?
    C26 C18 C19 C20 . . . . -2.6(8) ?
    C18 C19 C20 C21 . . . . -1.9(8) ?
    C19 C20 C21 C25 . . . . 4.6(7) ?
    C19 C20 C21 C22 . . . . -175.9(5) ?
    C25 C21 C22 C23 . . . . -1.0(7) ?
    C20 C21 C22 C23 . . . . 179.5(5) ?
    C21 C22 C23 C24 . . . . 2.0(8) ?
    C25 N2 C24 C23 . . . . -0.9(7) ?
    Cd1 N2 C24 C23 . . . . 174.3(4) ?
    C22 C23 C24 N2 . . . . -1.1(8) ?
    C24 N2 C25 C21 . . . . 2.0(6) ?
    Cd1 N2 C25 C21 . . . . -173.6(3) ?
    C24 N2 C25 C26 . . . . -176.7(4) ?
    Cd1 N2 C25 C26 . . . . 7.7(5) ?
    C22 C21 C25 N2 . . . . -1.1(7) ?
    C20 C21 C25 N2 . . . . 178.5(4) ?
    C22 C21 C25 C26 . . . . 177.6(4) ?
    C20 C21 C25 C26 . . . . -2.8(7) ?
    C15 N1 C26 C18 . . . . -1.9(6) ?
    Cd1 N1 C26 C18 . . . . 176.3(3) ?
    C15 N1 C26 C25 . . . . 177.5(4) ?
    Cd1 N1 C26 C25 . . . . -4.4(5) ?
    C17 C18 C26 N1 . . . . 2.4(7) ?
    C19 C18 C26 N1 . . . . -176.4(4) ?
    C17 C18 C26 C25 . . . . -176.9(4) ?
    C19 C18 C26 C25 . . . . 4.3(6) ?
    N2 C25 C26 N1 . . . . -2.1(6) ?
    C21 C25 C26 N1 . . . . 179.1(4) ?
    N2 C25 C26 C18 . . . . 177.2(4) ?
    C21 C25 C26 C18 . . . . -1.5(6) ?
    C38 N3 C27 C28 . . . . -1.5(8) ?
    Cd1 N3 C27 C28 . . . . -177.3(4) ?
    N3 C27 C28 C29 . . . . -0.4(9) ?
    C27 C28 C29 C30 . . . . 1.9(9) ?
    C28 C29 C30 C38 . . . . -1.6(9) ?
    C28 C29 C30 C31 . . . . 177.7(6) ?
    C29 C30 C31 C32 . . . . -174.7(6) ?
    C38 C30 C31 C32 . . . . 4.6(9) ?
    C30 C31 C32 C33 . . . . -2.8(9) ?
    C31 C32 C33 C37 . . . . -1.7(8) ?
    C31 C32 C33 C34 . . . . 179.7(6) ?
    C37 C33 C34 C35 . . . . 0.6(8) ?
    C32 C33 C34 C35 . . . . 179.3(6) ?
    C33 C34 C35 C36 . . . . -0.7(9) ?
    C37 N4 C36 C35 . . . . -0.7(8) ?
    Cd1 N4 C36 C35 . . . . 174.5(4) ?
    C34 C35 C36 N4 . . . . 0.8(9) ?
    C36 N4 C37 C33 . . . . 0.7(7) ?
    Cd1 N4 C37 C33 . . . . -174.9(4) ?
    C36 N4 C37 C38 . . . . 177.1(5) ?
    Cd1 N4 C37 C38 . . . . 1.5(6) ?
    C34 C33 C37 N4 . . . . -0.6(7) ?
    C32 C33 C37 N4 . . . . -179.3(5) ?
    C34 C33 C37 C38 . . . . -177.0(5) ?
    C32 C33 C37 C38 . . . . 4.3(7) ?
    C27 N3 C38 C30 . . . . 1.8(7) ?
    Cd1 N3 C38 C30 . . . . 178.0(4) ?
    C27 N3 C38 C37 . . . . -176.0(4) ?
    Cd1 N3 C38 C37 . . . . 0.2(5) ?
    C29 C30 C38 N3 . . . . -0.2(8) ?
    C31 C30 C38 N3 . . . . -179.6(5) ?
    C29 C30 C38 C37 . . . . 177.5(5) ?
    C31 C30 C38 C37 . . . . -1.8(7) ?
    N4 C37 C38 N3 . . . . -1.2(7) ?
    C33 C37 C38 N3 . . . . 175.4(4) ?
    N4 C37 C38 C30 . . . . -179.0(5) ?
    C33 C37 C38 C30 . . . . -2.5(7) ?
loop_
    _geom_hbond_atom_site_label_D
    _geom_hbond_atom_site_label_H
    _geom_hbond_atom_site_label_A
    _geom_hbond_site_symmetry_A
    _geom_hbond_distance_DH
    _geom_hbond_distance_HA
    _geom_hbond_distance_DA
    _geom_hbond_angle_DHA
    O3 H3 O2 . 0.82 1.76 2.504(6) 149.2
    O6 H6 O5 . 0.82 1.83 2.553(6) 146.7
    C15 H15A O2 . 0.93 2.45 3.181(6) 135.7
    C36 H36A O5 . 0.93 2.34 3.134(6) 143.4
    C24 H24A O3 3_656 0.93 2.42 3.185(6) 139.8
data_global
_journal_date_recd_electronic     2008-05-07
_journal_date_accepted     2008-05-25
_journal_name_full     'Acta Crystallographica, Section E'
_journal_year     2008
_journal_volume     64
_journal_issue      7
_journal_page_first     m851
_journal_page_last     m852
_journal_paper_category     QM
_journal_coeditor_code     WN2261
_publ_contact_author_name     'Wen, Decai'
_publ_contact_author_address
;
Department of Chemistry
Longyan University
Longyan
Fujian 364000
People's Republic of China
;
_publ_contact_author_email     wendecai1227@yahoo.com.cn
_publ_contact_author_fax     '+86-597-2792615'
_publ_contact_author_phone     '+86-597-2210769'
_publ_section_title
;\
Bis(5-chlorosalicylato-\k<i>O</i>)bis(1,10-phenanthroline-\k^2^<i>N</i>,\
<i>N</i>')cadmium(II)
;
loop_
    _publ_author_name
    _publ_author_address
    'Wen, Decai'
;
Department of Chemistry
Longyan University
Longyan
Fujian 364000
People's Republic of China
;
    'Xie, Jing'
;
Department of Chemistry
Longyan University
Longyan
Fujian 364000
People's Republic of China
;
    'Jiang, Xiurong'
;
Department of Chemistry
Longyan University
Longyan
Fujian 364000
People's Republic of China
;
