# Supplementary material for: Bis(5-chloro­salicylato-κO)bis­(1,10-phenanthroline-κ2 N,N′)cadmium(II)
Source: Acta Crystallogr Sect E Struct Rep Online. 2008 Jun 7;64(Pt 7):m851–2. doi: 10.1107/S1600536808015687 (PMC2961793; doi:10.1107/S1600536808015687)
Supplement: Supplementary file 2 [file e-64-0m851-Isup2.hkl]

# 
# h,k,l, Fc-squared, Fo-squared, sigma(Fo-squared) and status flag 
# 
data_I
_shelx_title ' D in P2(1)2(1)2(1)' 
_shelx_refln_list_code          4 
_shelx_F_calc_maximum      333.35 
_exptl_crystal_F_000      1640.00 
_reflns_d_resolution_high  0.7700 
 
loop_ 
 _symmetry_equiv_pos_as_xyz 
 'x, y, z' 
 '-x+1/2, -y, z+1/2' 
 '-x, y+1/2, -z+1/2' 
 'x+1/2, -y+1/2, -z' 
 
_cell_length_a    10.8116 
_cell_length_b    16.4955 
_cell_length_c    18.8618 
_cell_angle_alpha  90.000 
_cell_angle_beta   90.000 
_cell_angle_gamma  90.000 
 
_shelx_F_squared_multiplier     1.000 
 
loop_ 
 _refln_index_h 
 _refln_index_k 
 _refln_index_l 
 _refln_F_squared_calc 
 _refln_F_squared_meas 
 _refln_F_squared_sigma 
 _refln_observed_status 
   2   0   0     1242.71     1129.77    107.85 o 
   4   0   0    28953.37    30473.81   1298.20 o 
   6   0   0     2574.06     2760.18    163.11 o 
   8   0   0     1138.44     1149.25    116.59 o 
  10   0   0     3581.05     3392.22    170.06 o 
  12   0   0      157.90      183.03     63.07 o 
  14   0   0      644.26      951.24    363.83 o 
   2   1   0     5491.06     4081.63    110.28 o 
   3   1   0    13288.12    12787.55    266.47 o 
   4   1   0      124.71      151.09     44.49 o 
   5   1   0      752.39      617.13     56.75 o 
   6   1   0     2087.46     2402.95    108.21 o 
   7   1   0     3763.00     3811.62    116.66 o 
   8   1   0        0.46      -39.87     39.87 o 
   9   1   0      727.10      845.02     48.93 o 
  10   1   0       66.27      123.48     52.05 o 
  11   1   0     2018.07     1957.27     88.87 o 
  12   1   0        6.70       19.81     43.64 o 
  13   1   0     1560.10     1487.91    128.82 o 
  14   1   0       38.75      -48.77    101.19 o 
   1   2   0      246.98      122.73     31.03 o 
   2   2   0    13801.47    13792.22    217.40 o 
   3   2   0      663.62      499.98     67.98 o 
   4   2   0     1105.12     1046.47     57.78 o 
   5   2   0     4076.70     4467.52    115.69 o 
   6   2   0     1459.60     1302.74     65.04 o 
   7   2   0      766.28      878.12     52.93 o 
   8   2   0      660.05      654.00     67.76 o 
   9   2   0      771.05      813.53     62.86 o 
  10   2   0     1840.05     1795.27     78.38 o 
  11   2   0      652.21      700.33     64.78 o 
  12   2   0       79.63       11.41     37.50 o 
  13   2   0       27.08       18.60     49.75 o 
   1   3   0     5092.18     5309.83     81.60 o 
   2   3   0    20462.77    20748.23    318.14 o 
   3   3   0    10889.55    11021.10    214.36 o 
   4   3   0     5507.71     5366.88    159.39 o 
   5   3   0      555.82      531.66     42.66 o 
   6   3   0     1210.66     1228.29     59.38 o 
   7   3   0     1744.15     1857.28     78.23 o 
   8   3   0     1031.17     1153.69    106.76 o 
   9   3   0      545.70      616.17     83.22 o 
  10   3   0       10.94       30.26     38.46 o 
  11   3   0       77.04      101.67     39.99 o 
  12   3   0      690.45      661.08     49.56 o 
  13   3   0      539.59      493.20     63.50 o 
   0   4   0     1467.13     1557.48     62.53 o 
   1   4   0    43392.68    41532.43    671.83 o 
   2   4   0     4041.01     3905.03    109.33 o 
   3   4   0       61.97       57.86     41.40 o 
   4   4   0      492.01      519.01     50.68 o 
   5   4   0     7239.27     6944.25    179.29 o 
   6   4   0     2089.21     1949.21     81.14 o 
   7   4   0      473.27      589.59     59.17 o 
   8   4   0        1.65      -23.62     34.08 o 
   9   4   0     1205.47     1216.68    115.21 o 
  10   4   0      547.11      617.75     72.49 o 
  11   4   0     1748.38     1869.56     89.71 o 
  12   4   0        6.32      -19.66     34.48 o 
  13   4   0       92.73       80.03     64.05 o 
   1   5   0      355.26      302.04     34.83 o 
   2   5   0     9201.32    10147.39    203.52 o 
   3   5   0     2540.77     2961.53     92.24 o 
   4   5   0    12550.04    12533.77    255.48 o 
   5   5   0     1625.78     1433.09     82.64 o 
   6   5   0       29.25       66.52     46.66 o 
   7   5   0      236.56      229.68     44.30 o 
   8   5   0     2679.09     2591.77    115.89 o 
   9   5   0     1387.48     1312.74     66.22 o 
  10   5   0      101.87      113.53     53.36 o 
  11   5   0      148.83      225.63     64.54 o 
  12   5   0     1631.33     1695.74    111.11 o 
  13   5   0        2.38      118.08    100.33 o 
   0   6   0     1147.54     1183.11     68.18 o 
   1   6   0    31461.95    31590.42    528.16 o 
   2   6   0     1863.91     1947.20     61.61 o 
   3   6   0     3054.95     3012.46     77.29 o 
   4   6   0      858.22     1001.15     55.45 o 
   5   6   0     8141.58     7777.76    158.84 o 
   6   6   0      430.74      423.63     62.85 o 
   7   6   0      618.09      568.73     69.32 o 
   8   6   0     2789.86     2857.27    172.58 o 
   9   6   0     1123.67     1223.50     74.50 o 
  10   6   0        0.42      -45.44     45.44 o 
  11   6   0     2636.30     2439.95     96.28 o 
  12   6   0        0.89       -7.88     39.66 o 
  13   6   0       69.31       83.27     53.08 o 
   1   7   0     3261.55     3075.65     65.38 o 
   2   7   0    14065.78    14146.29    232.74 o 
   3   7   0    20629.79    22380.81    378.18 o 
   4   7   0     9652.53    10326.25    171.77 o 
   5   7   0       98.26       80.22     39.91 o 
   6   7   0      448.74      435.80     65.15 o 
   7   7   0     1038.25     1126.50     66.44 o 
   8   7   0     1232.46     1359.90    135.17 o 
   9   7   0      741.83      765.03     92.71 o 
  10   7   0      457.16      540.18     79.97 o 
  11   7   0      184.24      208.69     47.74 o 
  12   7   0      726.70      745.63     75.82 o 
  13   7   0       69.57       80.62     50.76 o 
   0   8   0    12336.34    12330.45    306.95 o 
   1   8   0    14902.19    15233.83    227.81 o 
   2   8   0     9193.60     8959.62    130.03 o 
   3   8   0      577.62      624.27     38.81 o 
   4   8   0      915.79     1040.17     57.47 o 
   5   8   0     6175.34     6091.19    129.86 o 
   6   8   0      627.56      616.49     52.32 o 
   7   8   0      126.36      177.60     55.81 o 
   8   8   0      856.42      836.39     56.33 o 
   9   8   0     2248.35     2320.99     92.63 o 
  10   8   0      747.53      848.86     76.49 o 
  11   8   0     1230.72     1256.05     87.81 o 
  12   8   0       76.80       23.97     53.23 o 
   1   9   0     4480.16     4620.45     91.85 o 
   2   9   0     9221.17     9301.80    152.70 o 
   3   9   0     6148.75     5753.76    105.94 o 
   4   9   0      936.02     1026.82     43.30 o 
   5   9   0      281.29      353.44     48.03 o 
   6   9   0     1221.04     1261.71     75.29 o 
   7   9   0      645.01      664.63     79.19 o 
   8   9   0      339.61      351.14     45.08 o 
   9   9   0        1.19      -14.00     57.46 o 
  10   9   0        0.04       -7.18     46.64 o 
  11   9   0      475.27      476.88     55.31 o 
  12   9   0       46.13      104.79     83.32 o 
   0  10   0    21383.74    20517.67    488.61 o 
   1  10   0       40.32       83.24     26.15 o 
   2  10   0     2705.93     2865.86     62.45 o 
   3  10   0        0.04       15.65     25.96 o 
   4  10   0     3776.10     3824.06     91.43 o 
   5  10   0     2462.48     2334.20     70.58 o 
   6  10   0     3154.27     3143.65    103.05 o 
   7  10   0      128.13      141.38     46.88 o 
   8  10   0       70.75       58.21     31.18 o 
   9  10   0       56.27       71.65     44.04 o 
  10  10   0     1375.26     1303.00    127.67 o 
  11  10   0      144.73      117.70     93.90 o 
  12  10   0      293.39      306.04    146.34 o 
   1  11   0     4562.24     4456.26     97.40 o 
   2  11   0       79.85      136.14     39.95 o 
   3  11   0     8822.38     8629.13    152.03 o 
   4  11   0       56.24       47.97     29.15 o 
   5  11   0      227.13      280.47     52.72 o 
   6  11   0      281.62      317.10     40.41 o 
   7  11   0     2462.48     2164.94    187.83 o 
   8  11   0      191.26      156.50     33.99 o 
   9  11   0      199.31      297.05     95.04 o 
  10  11   0       16.27      -33.86     47.31 o 
  11  11   0      372.88      119.92    132.73 o 
   0  12   0     3975.00     3909.94    128.72 o 
   1  12   0      610.04      624.68     45.34 o 
   2  12   0      692.05      728.48     49.01 o 
   3  12   0      121.77      140.53     34.09 o 
   4  12   0     1495.45     1427.01     50.22 o 
   5  12   0      131.38       81.84     32.40 o 
   6  12   0     2476.74     2150.78    104.77 o 
   7  12   0       36.61       34.56     24.20 o 
   8  12   0        2.21       26.69     25.55 o 
   9  12   0       13.99       52.88     65.03 o 
  10  12   0      656.85      588.95    183.38 o 
  11  12   0       30.64       38.23     52.19 o 
   1  13   0     1286.46     1336.25     55.86 o 
   2  13   0      153.44      203.03     33.05 o 
   3  13   0     2195.50     2069.05     70.68 o 
   4  13   0     2610.27     2516.25     93.59 o 
   5  13   0     2491.26     2291.20    124.07 o 
   6  13   0      193.78      182.09     57.06 o 
   7  13   0     2012.83     1482.42    197.95 o 
   8  13   0       78.52      109.75     25.77 o 
   9  13   0      938.49      930.53    135.31 o 
  10  13   0       21.37       62.85     51.03 o 
  11  13   0      165.48      273.59    162.89 o 
   0  14   0     3253.56     3089.73    127.27 o 
   1  14   0     3489.67     3406.13    109.73 o 
   2  14   0      309.08      366.77     48.03 o 
   3  14   0        1.09       46.16     25.17 o 
   4  14   0      553.89      646.53     49.56 o 
   5  14   0     1928.21     1789.84    130.99 o 
   6  14   0     1898.47     1383.07    210.90 o 
   7  14   0       26.77       -2.81     59.50 o 
   8  14   0       54.95       79.29     68.05 o 
   9  14   0      448.63      544.23    101.92 o 
  10  14   0      467.48      376.71    159.61 o 
   1  15   0       11.15       15.88     30.03 o 
   2  15   0     4594.29     4494.38    161.73 o 
   3  15   0      357.00      303.14     47.47 o 
   4  15   0      673.59      660.70     61.60 o 
   5  15   0       76.10       81.49     19.89 o 
   6  15   0      263.14      174.74     35.98 o 
   7  15   0      393.59      522.95     72.64 o 
   8  15   0      574.31      687.91     78.70 o 
   9  15   0      530.07      766.42     91.97 o 
  10  15   0       10.51      -33.95     49.93 o 
   0  16   0      382.17      287.30     95.02 o 
   1  16   0     2622.51     2577.97    102.37 o 
   2  16   0        5.93       -0.04     27.07 o 
   3  16   0      273.51      280.74     45.84 o 
   4  16   0      987.21      928.47    145.63 o 
   5  16   0     1308.55      993.50    139.17 o 
   6  16   0      433.93      629.73     90.48 o 
   7  16   0      294.86      315.32     79.16 o 
   8  16   0        1.25       20.99    100.42 o 
   9  16   0      381.55      236.38    126.47 o 
   1  17   0        4.70       19.40     36.90 o 
   2  17   0     1239.69     1215.84     72.75 o 
   3  17   0        0.43       37.53     36.18 o 
   4  17   0      739.86      652.35     67.60 o 
   5  17   0       18.11       53.91     65.60 o 
   6  17   0      117.16      181.06     76.01 o 
   7  17   0       65.50       11.29     54.39 o 
   8  17   0      672.84      816.64    205.93 o 
   0  18   0      366.93      507.14     80.45 o 
   1  18   0     1229.48     1188.52    145.09 o 
   2  18   0      128.99      111.99     34.93 o 
   3  18   0      201.39      181.94     46.69 o 
   4  18   0        0.21      -13.86     44.53 o 
   5  18   0     1033.78     1107.70    152.50 o 
   6  18   0        7.31       92.93     68.50 o 
   7  18   0      127.81       50.32     72.17 o 
   1  19   0       92.21       74.66     42.68 o 
   2  19   0      787.71      792.37     79.30 o 
   3  19   0      246.59      173.03     58.44 o 
   4  19   0      411.99      487.90     96.47 o 
   5  19   0       28.58       27.02     83.18 o 
   6  19   0       82.01       58.83     74.23 o 
   0  20   0      346.34      222.48     79.45 o 
   1  20   0      257.91      267.43     52.83 o 
   2  20   0       13.98       14.87     47.71 o 
   3  20   0       59.24       75.93     77.65 o 
   4  20   0       51.52       91.65     81.32 o 
   5  20   0      528.87      380.14    143.14 o 
   1  21   0       17.11       16.27     43.24 o 
   2  21   0       42.08      219.88     89.75 o 
   2   0   1    37550.74    39187.41    924.23 o 
   3   0   1    20669.10    21076.33    570.72 o 
   4   0   1    13112.35    14490.00    369.55 o 
   5   0   1    44376.07    46359.11   1482.87 o 
   6   0   1     1204.41     1019.57     90.77 o 
   7   0   1      202.71      326.03     79.83 o 
   8   0   1      289.71      288.84     56.96 o 
   9   0   1     4825.29     4883.94    111.16 o 
  10   0   1      119.96      182.69     43.76 o 
  11   0   1     2657.75     2679.42    108.82 o 
  12   0   1        3.21       52.23     38.65 o 
  13   0   1        2.49       33.00     38.91 o 
  14   0   1        6.57        7.51    113.10 o 
 -14   1   1      406.16      254.43    158.03 o 
 -13   1   1      168.17      196.80     63.90 o 
 -12   1   1      441.20      551.17     62.41 o 
 -11   1   1       66.37        2.67     31.77 o 
 -10   1   1      210.92      272.75     48.02 o 
  -9   1   1      544.34      575.45     52.46 o 
  -8   1   1     5137.93     5337.23    158.54 o 
  -7   1   1      725.05      806.50     58.00 o 
  -6   1   1     2500.32     2374.16     98.59 o 
  -5   1   1     1510.27     1581.04     74.86 o 
  -4   1   1     8407.96     8416.23    224.57 o 
  -3   1   1    41806.68    44448.05   1207.42 o 
  -2   1   1    15816.56    15990.62    285.77 o 
   2   1   1    15821.48    16074.31    262.97 o 
   3   1   1    41678.40    43197.72   1138.16 o 
   4   1   1     8397.48     8248.77    210.86 o 
   5   1   1     1497.33     1638.36     83.15 o 
   6   1   1     2491.93     2627.01    135.65 o 
   7   1   1      733.00      721.07     58.78 o 
   8   1   1     5132.49     5168.79    167.68 o 
   9   1   1      543.97      560.24     43.74 o 
  10   1   1      210.29      210.09     46.19 o 
  11   1   1       66.26       54.04     45.64 o 
  12   1   1      445.05      479.65     51.00 o 
  13   1   1      170.61      248.52     85.90 o 
  14   1   1      404.77      500.93    189.07 o 
 -13   2   1       10.55       -4.64     50.58 o 
 -12   2   1      232.49      227.95     45.35 o 
 -11   2   1     2406.21     2317.11     86.51 o 
 -10   2   1     1527.07     1687.60     79.01 o 
  -9   2   1     2710.40     2850.16    140.94 o 
  -8   2   1      268.12      312.36     50.16 o 
  -7   2   1      310.82      304.38     39.92 o 
  -6   2   1     3119.19     2966.35     84.53 o 
  -5   2   1    15166.04    15499.53    349.19 o 
  -4   2   1     3330.83     3464.40    150.05 o 
  -3   2   1      209.68      257.55     92.54 o 
  -2   2   1      904.23      920.05     59.60 o 
  -1   2   1    13902.81    14594.91    254.12 o 
   1   2   1    13810.88    14213.60    176.49 o 
   2   2   1      909.36      915.94     51.26 o 
   3   2   1      207.47      238.62     40.60 o 
   4   2   1     3308.92     3420.92    111.03 o 
   5   2   1    15194.93    15513.58    376.35 o 
   6   2   1     3112.70     3017.77     83.85 o 
   7   2   1      308.65      336.13     50.97 o 
   8   2   1      268.76      244.96     52.02 o 
   9   2   1     2708.00     2868.12    106.29 o 
  10   2   1     1529.86     1523.53     82.00 o 
  11   2   1     2403.78     2398.31     86.58 o 
  12   2   1      233.80      219.34     51.66 o 
  13   2   1       10.86        8.85     58.97 o 
 -13   3   1      585.27      508.61    123.00 o 
 -12   3   1      402.11      362.08     45.76 o 
 -11   3   1      410.77      445.50     65.33 o 
 -10   3   1      282.21      258.40     47.72 o 
  -9   3   1     1940.88     2003.52    102.48 o 
  -8   3   1     2792.80     2810.98    123.67 o 
  -7   3   1     5430.25     5436.17    152.76 o 
  -6   3   1     2234.68     2290.19     96.16 o 
  -5   3   1      595.16      459.57     88.92 o 
  -4   3   1     6023.17     5934.40    192.38 o 
  -3   3   1     3139.24     3054.86    102.89 o 
  -2   3   1     3354.53     3127.84    104.15 o 
  -1   3   1     4592.17     4730.64    101.26 o 
   0   3   1      290.47      290.16     28.26 o 
   1   3   1     4532.80     4700.87     80.08 o 
   2   3   1     3356.49     3262.35     80.17 o 
   3   3   1     3162.83     3048.38     91.10 o 
   4   3   1     6043.18     5815.12    114.45 o 
   5   3   1      597.20      474.93     40.22 o 
   6   3   1     2240.85     2188.51     84.48 o 
   7   3   1     5444.91     5595.26    138.91 o 
   8   3   1     2789.39     2751.84    121.61 o 
   9   3   1     1938.08     1935.11     85.14 o 
  10   3   1      280.91      246.28     48.63 o 
  11   3   1      410.27      487.37     96.00 o 
  12   3   1      403.72      343.05     39.28 o 
  13   3   1      588.11      816.64    112.84 o 
 -13   4   1       13.73       44.92     41.83 o 
 -12   4   1      508.75      544.86    131.07 o 
 -11   4   1      420.17      478.57     74.83 o 
 -10   4   1     3392.25     3631.56    141.43 o 
  -9   4   1     1166.83     1148.86     75.18 o 
  -8   4   1      660.59      735.53     52.68 o 
  -7   4   1      831.17      889.08     57.41 o 
  -6   4   1     7205.41     7281.27    232.24 o 
  -5   4   1     4146.86     4057.14    156.71 o 
  -4   4   1    10894.51    10945.99    240.24 o 
  -3   4   1      278.36      287.60     45.86 o 
  -2   4   1     1568.54     1340.78     83.89 o 
  -1   4   1     1049.79     1064.72     50.70 o 
   0   4   1    13758.28    13081.17    223.29 o 
   1   4   1     1047.34      986.06     43.18 o 
   2   4   1     1545.11     1360.76     61.71 o 
   3   4   1      273.41      396.76     61.38 o 
   4   4   1    10893.42    10874.50    207.19 o 
   5   4   1     4154.62     3941.91     84.48 o 
   6   4   1     7198.78     7081.56    143.27 o 
   7   4   1      837.75      890.49     55.45 o 
   8   4   1      656.65      742.85     74.41 o 
   9   4   1     1160.82     1136.06     75.62 o 
  10   4   1     3394.33     3543.50    159.22 o 
  11   4   1      419.98      468.67     46.09 o 
  12   4   1      509.20      541.25     47.80 o 
  13   4   1       13.48       69.32     79.15 o 
 -13   5   1      896.80      909.69     67.61 o 
 -12   5   1       21.10       34.25     40.86 o 
 -11   5   1      348.08      339.21     81.42 o 
 -10   5   1      104.67       61.27     46.75 o 
  -9   5   1     3005.16     3019.83    110.36 o 
  -8   5   1      930.99      930.36     61.50 o 
  -7   5   1    11575.96    11745.12    589.71 o 
  -6   5   1      187.69      190.67     53.66 o 
  -5   5   1      205.72      174.97     50.03 o 
  -4   5   1     1748.75     1729.72     67.40 o 
  -3   5   1    21485.22    22513.82    393.07 o 
  -2   5   1     3270.62     3199.81     98.69 o 
  -1   5   1      944.56      850.61     49.49 o 
   0   5   1      352.71      425.54     39.43 o 
   1   5   1      924.30      885.32     49.48 o 
   2   5   1     3277.47     3244.13     80.48 o 
   3   5   1    21534.06    21967.69    355.24 o 
   4   5   1     1755.86     1794.46     55.76 o 
   5   5   1      206.57      196.36     30.55 o 
   6   5   1      185.69      212.25     38.45 o 
   7   5   1    11589.89    11671.07    242.97 o 
   8   5   1      926.22      970.14     85.14 o 
   9   5   1     3002.62     3122.00    113.26 o 
  10   5   1      103.56       35.56     61.60 o 
  11   5   1      354.64      320.39     52.09 o 
  12   5   1       20.49       42.50     42.98 o 
  13   5   1      896.32      715.11    114.69 o 
 -13   6   1       11.74       35.02     44.32 o 
 -12   6   1      601.78      679.98     88.12 o 
 -11   6   1        5.05      -31.76     44.32 o 
 -10   6   1     4181.50     4387.05    169.12 o 
  -9   6   1     2529.28     2717.24    146.64 o 
  -8   6   1      863.52      978.72    125.11 o 
  -7   6   1     1122.22     1215.60    108.91 o 
  -6   6   1     6911.70     6896.93    333.65 o 
  -5   6   1      112.71      187.45     40.61 o 
  -4   6   1    10387.33    10057.92    208.98 o 
  -3   6   1     3747.76     4478.45    140.23 o 
  -2   6   1     2364.72     2379.01     75.13 o 
  -1   6   1      474.95      486.27     49.81 o 
   0   6   1    22929.84    22543.93    349.90 o 
   1   6   1      477.36      515.53     42.17 o 
   2   6   1     2354.97     2402.79     57.65 o 
   3   6   1     3739.93     4329.92     99.78 o 
   4   6   1    10395.96    10172.31    174.69 o 
   5   6   1      114.51      144.38     37.06 o 
   6   6   1     6925.90     6837.21    133.88 o 
   7   6   1     1113.64     1082.88     55.58 o 
   8   6   1      857.37      821.18     49.36 o 
   9   6   1     2541.90     2620.46    137.67 o 
  10   6   1     4181.02     4381.91    148.82 o 
  11   6   1        4.88       45.19     38.90 o 
  12   6   1      598.37      476.43     55.00 o 
  13   6   1       12.06       71.55     66.13 o 
 -13   7   1      395.39      370.55     87.18 o 
 -12   7   1      190.17      159.80     53.79 o 
 -11   7   1      511.74      453.05     66.31 o 
 -10   7   1       36.64      -28.67     48.49 o 
  -9   7   1     3002.01     3130.62    117.82 o 
  -8   7   1      189.24      299.50     44.96 o 
  -7   7   1     3999.34     4078.68    243.62 o 
  -6   7   1      691.56      620.31     58.33 o 
  -5   7   1     2081.20     2089.74    101.47 o 
  -4   7   1     8516.60     9284.07    159.77 o 
  -3   7   1      763.87      664.54     40.27 o 
  -2   7   1     2894.80     2885.46     74.88 o 
  -1   7   1     9671.88    10077.89    161.98 o 
   0   7   1     1679.51     1677.44     60.64 o 
   1   7   1     9679.67     9981.30    158.36 o 
   2   7   1     2913.65     2899.06     63.11 o 
   3   7   1      771.22      641.28     38.70 o 
   4   7   1     8482.37     9453.20    155.18 o 
   5   7   1     2082.95     2124.29     74.68 o 
   6   7   1      685.02      689.94     55.73 o 
   7   7   1     4021.40     4051.83    131.98 o 
   8   7   1      187.98      100.26     38.73 o 
   9   7   1     3015.25     3016.09    129.63 o 
  10   7   1       37.81       88.15     40.61 o 
  11   7   1      515.98      516.16     61.17 o 
  12   7   1      190.54      186.44     45.18 o 
  13   7   1      393.69      227.94    199.06 o 
 -12   8   1      347.38      329.26     68.42 o 
 -11   8   1      492.49      465.21     53.04 o 
 -10   8   1     1757.38     1841.85     87.29 o 
  -9   8   1     2061.30     2131.00    101.36 o 
  -8   8   1      230.25      144.35     47.09 o 
  -7   8   1     2822.50     2789.55    393.57 o 
  -6   8   1     3871.80     3861.29    109.21 o 
  -5   8   1     3138.94     3077.00    104.38 o 
  -4   8   1     5132.73     5108.40    103.14 o 
  -3   8   1     1450.80     1435.91     54.90 o 
  -2   8   1     1046.19     1008.05     42.45 o 
  -1   8   1     2979.56     2827.17     69.11 o 
   0   8   1    17451.23    17754.84    282.85 o 
   1   8   1     2971.62     2896.01     77.03 o 
   2   8   1     1063.90     1009.72     42.01 o 
   3   8   1     1437.49     1507.80     46.21 o 
   4   8   1     5131.43     4893.70     91.06 o 
   5   8   1     3118.93     3105.33     82.58 o 
   6   8   1     3901.24     3863.09     86.41 o 
   7   8   1     2828.11     2655.30     79.72 o 
   8   8   1      230.04      265.74     45.26 o 
   9   8   1     2065.06     1857.67     85.53 o 
  10   8   1     1749.86     1825.85    166.43 o 
  11   8   1      495.61      586.40    103.49 o 
  12   8   1      344.49      373.60     81.97 o 
 -12   9   1      582.34      575.88     86.58 o 
 -11   9   1      183.86      174.44     53.29 o 
 -10   9   1       64.19       72.12     42.80 o 
  -9   9   1      228.25      266.91     57.54 o 
  -8   9   1     2416.18     2399.51    128.96 o 
  -7   9   1      886.49      859.79     89.08 o 
  -6   9   1      916.05      909.26     72.35 o 
  -5   9   1      959.66     1062.08     65.70 o 
  -4   9   1     1596.43     1729.10     61.01 o 
  -3   9   1     3797.31     3729.97     83.40 o 
  -2   9   1     5739.14     5914.01    122.64 o 
  -1   9   1     2087.34     1978.02     63.48 o 
   0   9   1       38.82       62.40     33.58 o 
   1   9   1     2108.26     2104.29     59.02 o 
   2   9   1     5756.83     5956.19    101.27 o 
   3   9   1     3793.65     3787.17     81.41 o 
   4   9   1     1581.66     1689.92     63.02 o 
   5   9   1      963.13     1055.82     50.56 o 
   6   9   1      909.44      902.28     59.14 o 
   7   9   1      882.49      873.78     50.76 o 
   8   9   1     2405.90     2284.94     86.93 o 
   9   9   1      233.97      207.52     32.21 o 
  10   9   1       64.04      120.63     45.24 o 
  11   9   1      183.18      136.04     41.88 o 
  12   9   1      583.08      875.64    195.38 o 
 -12  10   1       45.76       -3.03    140.81 o 
 -11  10   1     1210.83     1148.67    162.13 o 
 -10  10   1      247.04      172.16     44.78 o 
  -9  10   1     1471.56     1562.57    161.15 o 
  -8  10   1      126.17      166.84     51.11 o 
  -7  10   1      946.03     1013.33     88.68 o 
  -6  10   1     1148.13     1275.65     85.62 o 
  -5  10   1     6555.75     6518.24    190.80 o 
  -4  10   1      622.54      606.84     48.28 o 
  -3  10   1      835.20      803.42     45.32 o 
  -2  10   1      522.39      558.49     38.03 o 
  -1  10   1     6434.10     6341.35    120.42 o 
   0  10   1     2988.89     3010.67     66.38 o 
   1  10   1     6434.60     6572.11    105.89 o 
   2  10   1      523.22      528.49     35.87 o 
   3  10   1      835.21      805.14     38.86 o 
   4  10   1      626.67      662.98     39.27 o 
   5  10   1     6552.45     6273.74    144.18 o 
   6  10   1     1153.93     1124.73     66.49 o 
   7  10   1      949.15      917.19     51.37 o 
   8  10   1      125.95       95.77     24.64 o 
   9  10   1     1473.35     1276.57    157.78 o 
  10  10   1      246.49      144.78     49.04 o 
  11  10   1     1210.11     1292.32    242.17 o 
  12  10   1       45.43       65.51     83.47 o 
 -11  11   1      116.89       85.62    149.79 o 
 -10  11   1       59.92       57.60     48.65 o 
  -9  11   1       48.86       16.22     40.74 o 
  -8  11   1     2347.64     2312.38    187.07 o 
  -7  11   1       11.52       25.32     35.42 o 
  -6  11   1     1443.50     1449.98    111.98 o 
  -5  11   1      280.64      308.73     45.45 o 
  -4  11   1     2246.18     2195.84     67.41 o 
  -3  11   1      956.91      955.45     41.14 o 
  -2  11   1     7120.18     6712.86    116.96 o 
  -1  11   1      250.72      254.24     38.93 o 
   0  11   1       76.58       51.30     30.06 o 
   1  11   1      250.21      401.98     43.36 o 
   2  11   1     7138.27     6819.83    125.88 o 
   3  11   1      959.18      907.13     43.93 o 
   4  11   1     2259.26     2147.54     64.87 o 
   5  11   1      277.47      266.42     29.02 o 
   6  11   1     1440.36     1269.17     66.66 o 
   7  11   1       11.30       38.21     22.86 o 
   8  11   1     2344.96     2116.73    147.25 o 
   9  11   1       49.07       17.03     30.92 o 
  10  11   1       59.21       88.99     42.42 o 
  11  11   1      117.35      102.59     93.92 o 
 -11  12   1     1085.41     1509.50    224.84 o 
 -10  12   1      119.24       66.04     60.05 o 
  -9  12   1      886.48      711.07    179.60 o 
  -8  12   1      272.00      193.23    104.02 o 
  -7  12   1      777.61      799.43     72.02 o 
  -6  12   1      160.03      197.23     33.15 o 
  -5  12   1     3274.59     3127.37    164.49 o 
  -4  12   1       97.00      127.10     29.11 o 
  -3  12   1      327.83      315.77     35.73 o 
  -2  12   1      504.25      492.05     38.26 o 
  -1  12   1     2077.89     1982.14     58.74 o 
   0  12   1        3.58       45.79     30.68 o 
   1  12   1     2075.96     2028.89     75.50 o 
   2  12   1      505.21      549.29     35.79 o 
   3  12   1      326.23      346.93     39.84 o 
   4  12   1       98.95       92.73     29.69 o 
   5  12   1     3274.57     2987.51     85.79 o 
   6  12   1      161.17      165.96     27.24 o 
   7  12   1      777.92      653.40     56.13 o 
   8  12   1      271.99      307.07     58.79 o 
   9  12   1      888.19      932.55    204.03 o 
  10  12   1      120.04      149.98     46.03 o 
  11  12   1     1082.20     1693.68    269.96 o 
 -11  13   1       28.54       -5.85     51.84 o 
 -10  13   1       77.38      -13.91     53.31 o 
  -9  13   1      382.77      475.49    112.23 o 
  -8  13   1     1324.33     1148.75    199.20 o 
  -7  13   1     1342.09     1157.86    125.35 o 
  -6  13   1      831.04      788.69     67.52 o 
  -5  13   1       29.78      -12.30     36.66 o 
  -4  13   1     1279.47     1331.71     63.58 o 
  -3  13   1      480.22      409.41     38.63 o 
  -2  13   1     2311.26     2221.91     72.16 o 
  -1  13   1      264.89      288.59     44.12 o 
   0  13   1     5132.74     5274.70    125.08 o 
   1  13   1      258.02      233.96     34.72 o 
   2  13   1     2294.85     2308.60     69.88 o 
   3  13   1      484.48      448.74     33.68 o 
   4  13   1     1283.46     1216.08     73.58 o 
   5  13   1       30.32       44.69     23.71 o 
   6  13   1      818.92      663.59     40.41 o 
   7  13   1     1348.25     1391.78    108.80 o 
   8  13   1     1328.66     1251.52     96.15 o 
   9  13   1      379.46      306.10     95.40 o 
  10  13   1       77.19       81.08     56.26 o 
  11  13   1       29.11        1.51    106.65 o 
 -10  14   1      356.78      357.00    131.62 o 
  -9  14   1      588.65      581.72    107.78 o 
  -8  14   1      190.03      458.57     70.52 o 
  -7  14   1      376.26      328.47     48.59 o 
  -6  14   1     1715.97     1392.78    179.87 o 
  -5  14   1     2376.60     2245.44    204.13 o 
  -4  14   1      841.14      885.78     56.24 o 
  -3  14   1      257.17      218.63     48.59 o 
  -2  14   1      789.97      868.47     58.16 o 
  -1  14   1     1651.29     1719.40     65.57 o 
   0  14   1      273.94      257.81     43.79 o 
   1  14   1     1655.50     1696.43     78.24 o 
   2  14   1      795.86      763.49     43.93 o 
   3  14   1      252.56      306.97     39.79 o 
   4  14   1      846.25      858.85     71.79 o 
   5  14   1     2389.63     2287.38    135.85 o 
   6  14   1     1727.81     1380.94    169.66 o 
   7  14   1      378.45      580.27     80.53 o 
   8  14   1      189.61      149.45     56.26 o 
   9  14   1      588.65      683.07    173.08 o 
  10  14   1      358.11      318.92    148.12 o 
  -9  15   1      560.73      536.67    128.65 o 
  -8  15   1      372.13      362.47    110.90 o 
  -7  15   1     1451.58     1461.49    130.66 o 
  -6  15   1      109.96      104.70     34.88 o 
  -5  15   1       43.37       82.61     34.72 o 
  -4  15   1      193.36      178.55     36.49 o 
  -3  15   1     1845.77     1975.59     92.99 o 
  -2  15   1      354.25      385.36     44.78 o 
  -1  15   1      269.01      238.92     41.06 o 
   0  15   1       57.64       50.59     48.04 o 
   1  15   1      264.85      306.74     50.22 o 
   2  15   1      350.40      450.66     50.10 o 
   3  15   1     1854.07     1836.37     81.11 o 
   4  15   1      194.65      213.20     40.27 o 
   5  15   1       43.78       15.01     23.67 o 
   6  15   1      107.15      146.28     34.32 o 
   7  15   1     1457.39     1386.95    118.91 o 
   8  15   1      372.15      688.42    137.08 o 
   9  15   1      555.51      642.12     99.25 o 
  -9  16   1      152.81      141.34     72.06 o 
  -8  16   1       47.53       63.26     66.95 o 
  -7  16   1       59.27       53.96     55.46 o 
  -6  16   1      850.11      941.03     92.55 o 
  -5  16   1      418.85      381.75     90.57 o 
  -4  16   1     1203.03     1136.67    130.80 o 
  -3  16   1       71.31      111.25     42.68 o 
  -2  16   1      277.69      360.90     50.87 o 
  -1  16   1      519.70      499.09     61.74 o 
   0  16   1     4016.53     3964.69     99.12 o 
   1  16   1      516.80      508.50     71.92 o 
   2  16   1      274.12      257.35     49.35 o 
   3  16   1       72.13       45.13     41.35 o 
   4  16   1     1203.27     1061.78    127.13 o 
   5  16   1      420.73      587.71     70.53 o 
   6  16   1      846.56      806.16     88.69 o 
   7  16   1       59.80       -9.73     60.81 o 
   8  16   1       46.90       23.84     60.29 o 
   9  16   1      152.40       84.90     89.50 o 
  -8  17   1        6.07       48.38     86.60 o 
  -7  17   1      879.45     1127.14    139.63 o 
  -6  17   1        8.88       67.45     68.04 o 
  -5  17   1       67.03       68.73     63.46 o 
  -4  17   1       32.65      102.96     35.43 o 
  -3  17   1     1292.28     1296.74     73.01 o 
  -2  17   1       49.08       91.49     41.49 o 
  -1  17   1      355.75      378.02     44.25 o 
   0  17   1       24.98       72.48     38.98 o 
   1  17   1      360.65      350.24     41.47 o 
   2  17   1       49.38       29.44     32.53 o 
   3  17   1     1296.84     1172.92     96.93 o 
   4  17   1       32.21      -33.00     49.78 o 
   5  17   1       67.11       60.02     34.93 o 
   6  17   1        9.16      -20.49     52.18 o 
   7  17   1      880.04     1104.67     98.91 o 
   8  17   1        6.08        5.04     54.14 o 
  -7  18   1       85.65        9.86     74.61 o 
  -6  18   1      704.72      742.05    134.03 o 
  -5  18   1       77.27       74.17     84.17 o 
  -4  18   1      500.28      715.42     79.90 o 
  -3  18   1       56.19       66.14     41.90 o 
  -2  18   1      193.35      165.23     42.19 o 
  -1  18   1       38.32      -17.24     44.55 o 
   0  18   1     1458.91     1508.16     84.94 o 
   1  18   1       38.68      121.64     40.06 o 
   2  18   1      192.51      115.25     51.76 o 
   3  18   1       55.85       75.49     35.77 o 
   4  18   1      502.73      467.23    125.21 o 
   5  18   1       77.61       29.63     73.89 o 
   6  18   1      705.31     1051.36    128.37 o 
   7  18   1       85.71       67.23     65.05 o 
  -6  19   1       21.79       24.22     82.64 o 
  -5  19   1       37.39       48.68     80.93 o 
  -4  19   1      162.39      101.57     68.99 o 
  -3  19   1      789.04      756.12     95.48 o 
  -2  19   1      104.43      130.09     39.17 o 
  -1  19   1      162.74      222.27     40.40 o 
   0  19   1       37.24       72.30     38.66 o 
   1  19   1      164.40      243.85     47.83 o 
   2  19   1      104.56       70.44     39.20 o 
   3  19   1      789.03      700.37     89.90 o 
   4  19   1      162.29      293.56     75.04 o 
   5  19   1       37.85       64.16     60.34 o 
   6  19   1       21.46       32.59     77.15 o 
  -4  20   1      548.46      524.47     97.94 o 
  -3  20   1        0.89       28.64     77.16 o 
  -2  20   1      214.02      157.73     54.59 o 
  -1  20   1      282.13      202.43     57.27 o 
   0  20   1      612.13      677.63     89.16 o 
   1  20   1      282.48      209.25     52.73 o 
   2  20   1      212.37      239.05     70.43 o 
   3  20   1        0.99      -14.71     58.11 o 
   4  20   1      550.37      630.22    107.17 o 
  -2  21   1      531.45      500.10    108.93 o 
  -1  21   1       26.92       27.07     62.40 o 
   0  21   1       18.65        0.16     35.08 o 
   1  21   1       27.85       15.75     48.42 o 
   2  21   1      535.63      701.70     91.42 o 
   2   0   2    44225.20    46024.10    840.99 o 
   3   0   2    22301.22    23391.59    475.31 o 
   4   0   2    18715.08    18568.17    390.54 o 
   5   0   2     1162.74     1392.24     68.89 o 
   6   0   2    13449.96    12981.21    266.88 o 
   7   0   2      106.75       93.28     32.27 o 
   8   0   2     1131.99      948.15     72.39 o 
   9   0   2      180.58      150.79     38.79 o 
  10   0   2     6386.25     6402.19    152.75 o 
  11   0   2      166.87      193.39     45.40 o 
  12   0   2      199.27      213.49     40.80 o 
  13   0   2      149.74      142.36     80.25 o 
 -13   1   2      860.03      815.47    124.23 o 
 -12   1   2        7.94       -5.46     35.76 o 
 -11   1   2      708.58      652.93     50.51 o 
 -10   1   2       14.46       37.85     50.33 o 
  -9   1   2     2081.37     2092.84     79.18 o 
  -8   1   2      803.76      960.08     72.63 o 
  -7   1   2     5790.82     6009.17    149.11 o 
  -6   1   2     1532.56     1652.95     78.24 o 
  -5   1   2     3838.44     3767.30    123.98 o 
  -4   1   2    12069.67    12492.63    256.02 o 
  -3   1   2    21476.61    21999.30    433.76 o 
  -2   1   2      694.12      503.56     40.82 o 
  -1   1   2    14325.54    14387.10    272.89 o 
   1   1   2    14315.89    14350.74    255.90 o 
   2   1   2      704.68      508.94     41.70 o 
   3   1   2    21414.55    21831.39    474.48 o 
   4   1   2    12018.21    12383.53    310.92 o 
   5   1   2     3839.90     3871.55    123.38 o 
   6   1   2     1547.56     1574.43     50.67 o 
   7   1   2     5801.67     5984.52    150.54 o 
   8   1   2      805.48      958.21     61.52 o 
   9   1   2     2081.30     2024.27     72.56 o 
  10   1   2       14.73       16.86     27.71 o 
  11   1   2      706.19      828.72     65.43 o 
  12   1   2        8.53       45.34     40.53 o 
  13   1   2      859.35      912.03    181.90 o 
 -13   2   2       91.79       67.95     43.42 o 
 -12   2   2      235.95      227.31     43.52 o 
 -11   2   2      573.71      659.47     73.49 o 
 -10   2   2     2521.32     2526.87    107.10 o 
  -9   2   2      288.01      365.70     47.58 o 
  -8   2   2      601.72      693.87     59.48 o 
  -7   2   2      100.32      245.48     70.57 o 
  -6   2   2     6777.51     6630.66    184.38 o 
  -5   2   2     5043.10     4619.37    125.33 o 
  -4   2   2     8936.61     9162.79    261.05 o 
  -3   2   2     3929.36     3674.60    129.17 o 
  -2   2   2    21219.31    21383.05    409.69 o 
  -1   2   2     8349.51     7983.12    134.07 o 
   0   2   2      333.95      468.62     41.61 o 
   1   2   2     8309.43     7840.84    120.64 o 
   2   2   2    21144.29    21033.53    333.13 o 
   3   2   2     3917.89     3755.25    101.68 o 
   4   2   2     8969.25     9116.31    188.24 o 
   5   2   2     5034.72     4762.25    123.54 o 
   6   2   2     6733.94     6655.12    155.39 o 
   7   2   2      103.40      113.74     47.28 o 
   8   2   2      605.73      602.66     56.26 o 
   9   2   2      287.00      289.87     68.27 o 
  10   2   2     2530.66     2532.26     88.86 o 
  11   2   2      571.84      604.47     65.82 o 
  12   2   2      233.34      194.79     40.87 o 
  13   2   2       92.90       43.54     71.30 o 
 -13   3   2      449.93      566.65     90.61 o 
 -12   3   2      634.52      699.14     83.64 o 
 -11   3   2      124.42      168.57     43.32 o 
 -10   3   2      280.98      329.03     46.44 o 
  -9   3   2     1306.67     1484.02    145.20 o 
  -8   3   2     4587.46     4537.24    162.67 o 
  -7   3   2     2613.17     2266.42    126.97 o 
  -6   3   2     2067.79     1962.33    136.45 o 
  -5   3   2      853.41      780.31     68.34 o 
  -4   3   2     5286.64     5411.38    181.19 o 
  -3   3   2     5291.18     5010.39    151.99 o 
  -2   3   2     1487.11     1610.98     87.95 o 
  -1   3   2    12115.87    11826.29    193.30 o 
   0   3   2     2637.86     2708.07     84.46 o 
   1   3   2    12130.93    11826.51    189.34 o 
   2   3   2     1503.51     1545.96     34.88 o 
   3   3   2     5312.48     5011.37    104.06 o 
   4   3   2     5285.09     5339.98    105.82 o 
   5   3   2      858.35      795.43     44.92 o 
   6   3   2     2083.35     2078.46     71.44 o 
   7   3   2     2611.63     2310.75     97.21 o 
   8   3   2     4601.99     4707.33    122.07 o 
   9   3   2     1304.95     1435.07     85.20 o 
  10   3   2      283.59      290.23     42.71 o 
  11   3   2      125.74      107.83     30.06 o 
  12   3   2      636.76      668.55     49.15 o 
  13   3   2      450.45      443.77     73.16 o 
 -13   4   2       14.83       -8.55     61.03 o 
 -12   4   2      220.35      227.73     52.26 o 
 -11   4   2      946.10     1109.36    109.06 o 
 -10   4   2      524.54      489.80     65.67 o 
  -9   4   2     1781.85     2000.68     89.08 o 
  -8   4   2       93.78      133.02     44.74 o 
  -7   4   2      769.70      699.41     60.68 o 
  -6   4   2      550.45      624.09     78.50 o 
  -5   4   2    14727.03    15083.05    345.79 o 
  -4   4   2     4803.49     4700.37    199.83 o 
  -3   4   2     1073.41     1123.83    106.60 o 
  -2   4   2     4941.45     4850.99    145.14 o 
  -1   4   2     9886.03    10123.25    210.79 o 
   0   4   2    23683.79    23372.76    373.00 o 
   1   4   2     9918.18    10257.59    178.85 o 
   2   4   2     4965.24     4828.93    112.57 o 
   3   4   2     1072.10     1134.10     39.75 o 
   4   4   2     4792.39     4566.35     85.54 o 
   5   4   2    14735.05    15156.50    243.53 o 
   6   4   2      541.94      571.70     40.36 o 
   7   4   2      777.73      681.99     64.47 o 
   8   4   2       95.02      147.71     44.57 o 
   9   4   2     1773.25     1859.53     88.79 o 
  10   4   2      525.79      419.29     70.64 o 
  11   4   2      945.17      974.55     46.61 o 
  12   4   2      221.01      211.16     50.08 o 
  13   4   2       15.39       67.47     58.21 o 
 -13   5   2       92.46       35.86     42.44 o 
 -12   5   2      850.76      948.65     83.30 o 
 -11   5   2      151.30       90.24     57.95 o 
 -10   5   2      736.09      747.13     80.53 o 
  -9   5   2     1032.72     1011.99     63.06 o 
  -8   5   2     1966.12     1989.94     77.33 o 
  -7   5   2      433.15      592.57     66.86 o 
  -6   5   2     5532.66     5507.75    162.58 o 
  -5   5   2      511.17      532.29     74.12 o 
  -4   5   2     1688.48     1711.31     88.79 o 
  -3   5   2     2518.72     2455.58     93.59 o 
  -2   5   2    27808.07    26681.54    544.58 o 
  -1   5   2     2203.71     2238.73     65.43 o 
   0   5   2      210.37      384.14     38.79 o 
   1   5   2     2184.03     2265.33     65.88 o 
   2   5   2    27780.34    26822.82    405.14 o 
   3   5   2     2501.72     2535.86     49.72 o 
   4   5   2     1693.28     1722.12     48.17 o 
   5   5   2      506.97      466.98     26.97 o 
   6   5   2     5524.77     5341.60    100.23 o 
   7   5   2      433.72      504.92     57.62 o 
   8   5   2     1990.49     2002.20     90.97 o 
   9   5   2     1033.19     1054.95     79.08 o 
  10   5   2      737.75      829.99     65.39 o 
  11   5   2      151.32       81.03     36.64 o 
  12   5   2      857.71      754.28     94.47 o 
  13   5   2       93.99       46.06     54.92 o 
 -13   6   2       29.78      -22.25     44.62 o 
 -12   6   2      168.13      201.05     50.09 o 
 -11   6   2      934.73     1091.62     88.59 o 
 -10   6   2       25.25       70.07     53.23 o 
  -9   6   2     2982.90     3075.73    134.75 o 
  -8   6   2      505.53      573.88     91.16 o 
  -7   6   2     1853.08     1944.89    151.43 o 
  -6   6   2      653.77      709.99    110.15 o 
  -5   6   2    18722.81    19226.88    486.14 o 
  -4   6   2     2837.06     2918.90     89.38 o 
  -3   6   2      237.67      206.19     47.98 o 
  -2   6   2     3157.75     3359.71     95.07 o 
  -1   6   2     6167.80     6236.71    125.15 o 
   0   6   2       41.48      160.02     36.12 o 
   1   6   2     6159.02     6206.55    113.67 o 
   2   6   2     3173.81     3261.12     70.95 o 
   3   6   2      235.60      250.67     21.83 o 
   4   6   2     2835.24     2885.39     50.37 o 
   5   6   2    18769.10    19037.85    292.16 o 
   6   6   2      656.07      673.25     42.04 o 
   7   6   2     1848.22     1805.57     83.41 o 
   8   6   2      498.64      586.86     58.77 o 
   9   6   2     2982.37     3017.18    171.52 o 
  10   6   2       25.42       -5.89     51.54 o 
  11   6   2      932.22     1118.87     88.18 o 
  12   6   2      168.28      113.59     49.36 o 
  13   6   2       29.11       23.89     49.51 o 
 -13   7   2       90.74       72.38     42.66 o 
 -12   7   2      593.96      758.29     76.10 o 
 -11   7   2       84.48       71.42     50.93 o 
 -10   7   2      201.97      182.14     49.63 o 
  -9   7   2     1013.38     1031.89     79.28 o 
  -8   7   2     2158.41     2283.35    166.92 o 
  -7   7   2     1341.50     1298.41    108.38 o 
  -6   7   2     3859.44     3886.50    134.98 o 
  -5   7   2      590.66      623.08     85.86 o 
  -4   7   2     3274.04     3322.52     94.72 o 
  -3   7   2     4888.49     5231.56    141.60 o 
  -2   7   2     8472.01     8271.19    179.08 o 
  -1   7   2     4788.13     4689.95     85.84 o 
   0   7   2     1613.79     1517.52     57.12 o 
   1   7   2     4785.10     4679.09     88.74 o 
   2   7   2     8489.35     8296.26    127.52 o 
   3   7   2     4882.05     5183.44     82.12 o 
   4   7   2     3311.21     3276.82     64.15 o 
   5   7   2      591.39      610.66     26.18 o 
   6   7   2     3853.86     3986.70     77.86 o 
   7   7   2     1348.13     1244.15     55.33 o 
   8   7   2     2157.29     2197.11    113.16 o 
   9   7   2     1004.33     1067.18     62.58 o 
  10   7   2      198.75      174.87     54.10 o 
  11   7   2       84.41       52.04     52.93 o 
  12   7   2      601.43      457.95     81.26 o 
  13   7   2       90.01      -84.64    208.71 o 
 -12   8   2      121.40       94.70     50.61 o 
 -11   8   2      541.65      623.07     81.31 o 
 -10   8   2     1122.51     1051.85     73.28 o 
  -9   8   2     4563.06     4545.90    156.10 o 
  -8   8   2      990.23     1013.24     93.78 o 
  -7   8   2     1970.09     1964.93    137.76 o 
  -6   8   2      676.18      632.14     90.71 o 
  -5   8   2     8319.06     8477.14    178.22 o 
  -4   8   2     3094.39     2972.09     84.96 o 
  -3   8   2       95.36      191.31     38.36 o 
  -2   8   2     1270.68     1350.26     41.61 o 
  -1   8   2     5510.92     5386.92     95.68 o 
   0   8   2    14345.21    14023.93    233.10 o 
   1   8   2     5516.34     5494.40    108.69 o 
   2   8   2     1265.33     1355.39     45.81 o 
   3   8   2       95.69      172.95     20.04 o 
   4   8   2     3066.40     2848.29     57.05 o 
   5   8   2     8345.74     8438.67    120.73 o 
   6   8   2      687.97      687.33     68.83 o 
   7   8   2     1975.13     1812.13     58.00 o 
   8   8   2      982.16      968.86     65.78 o 
   9   8   2     4561.00     4421.00    189.09 o 
  10   8   2     1125.36     1005.47    110.51 o 
  11   8   2      543.78      649.51    132.61 o 
  12   8   2      121.78      187.74    273.62 o 
 -12   9   2      228.23      157.22     61.50 o 
 -11   9   2      243.46      262.69     66.96 o 
 -10   9   2       85.18       58.69     44.61 o 
  -9   9   2     1103.96     1121.77    101.09 o 
  -8   9   2      810.33      889.75     98.18 o 
  -7   9   2     1174.58     1168.13    111.24 o 
  -6   9   2     1773.10     1696.12    108.27 o 
  -5   9   2     1194.68     1174.33     73.11 o 
  -4   9   2     1478.12     1483.35     92.75 o 
  -3   9   2     3022.00     3009.56     98.09 o 
  -2   9   2     4174.76     4105.27     92.51 o 
  -1   9   2     3117.26     3284.62     69.47 o 
   0   9   2     1704.99     1824.38     57.31 o 
   1   9   2     3121.85     3413.32     75.51 o 
   2   9   2     4153.02     4085.39     76.56 o 
   3   9   2     3021.67     2961.56     62.00 o 
   4   9   2     1482.18     1448.30     43.97 o 
   5   9   2     1193.83     1171.07     31.26 o 
   6   9   2     1771.36     1611.54     65.73 o 
   7   9   2     1180.83     1186.49     70.21 o 
   8   9   2      810.33      723.00     61.83 o 
   9   9   2     1101.56      949.35     70.56 o 
  10   9   2       83.98       59.48     29.19 o 
  11   9   2      241.20      184.11    135.53 o 
  12   9   2      231.70      527.66    190.40 o 
 -12  10   2      256.71      225.19    155.78 o 
 -11  10   2       61.50       34.27     60.42 o 
 -10  10   2     1784.17     1690.75     87.35 o 
  -9  10   2      292.14      259.28     75.45 o 
  -8  10   2      321.80      383.33     77.80 o 
  -7  10   2      169.08      112.69     59.10 o 
  -6  10   2     3656.81     3603.58    183.06 o 
  -5  10   2      971.47     1032.23     73.05 o 
  -4  10   2     5600.81     5662.56    164.87 o 
  -3  10   2     1420.51     1408.83     78.77 o 
  -2  10   2     1049.99     1095.05     72.09 o 
  -1  10   2     2255.54     2251.11     71.29 o 
   0  10   2     8819.48     9062.75    142.95 o 
   1  10   2     2254.80     2228.57     54.96 o 
   2  10   2     1051.43     1103.12     43.54 o 
   3  10   2     1423.13     1315.93     72.88 o 
   4  10   2     5593.94     5560.92    109.42 o 
   5  10   2      977.06      931.23     34.96 o 
   6  10   2     3655.67     3455.65    136.81 o 
   7  10   2      172.08      186.94     19.74 o 
   8  10   2      322.98      295.52     33.08 o 
   9  10   2      291.66      253.67     41.43 o 
  10  10   2     1790.91     1481.60    184.77 o 
  11  10   2       61.59       59.81     89.53 o 
  12  10   2      258.18      440.02    154.18 o 
 -11  11   2       68.93       84.93     92.35 o 
 -10  11   2       73.72       43.46     42.68 o 
  -9  11   2      841.48      956.61    184.71 o 
  -8  11   2      122.08       96.17     75.63 o 
  -7  11   2     2319.84     2272.04    153.81 o 
  -6  11   2      147.55      172.94     59.49 o 
  -5  11   2      143.45       96.45     40.87 o 
  -4  11   2      913.38      981.04     81.77 o 
  -3  11   2     5575.73     5533.32    114.26 o 
  -2  11   2      661.61      654.08     48.29 o 
  -1  11   2     3952.15     3699.02     90.73 o 
   0  11   2     1145.71     1153.83     54.95 o 
   1  11   2     3940.84     3769.92     78.79 o 
   2  11   2      657.20      709.54     42.11 o 
   3  11   2     5564.94     5548.50    107.20 o 
   4  11   2      907.72      918.20     43.36 o 
   5  11   2      142.21      126.53     42.91 o 
   6  11   2      149.84      125.44     36.09 o 
   7  11   2     2319.13     2126.19    119.72 o 
   8  11   2      121.46      105.54     24.95 o 
   9  11   2      839.46      785.77    186.08 o 
  10  11   2       74.67      132.67     94.66 o 
  11  11   2       70.09      166.24    169.33 o 
 -11  12   2       82.65      112.94    106.68 o 
 -10  12   2     1085.81     1308.56    158.88 o 
  -9  12   2       75.56       98.01     66.49 o 
  -8  12   2      146.04      140.84     50.05 o 
  -7  12   2      340.72      302.59     50.17 o 
  -6  12   2     3224.71     2870.72    184.87 o 
  -5  12   2      528.61      581.85     53.89 o 
  -4  12   2     3248.16     3203.97    101.24 o 
  -3  12   2      277.33      301.19     34.08 o 
  -2  12   2     1619.25     1528.61     71.67 o 
  -1  12   2       70.18       43.92     31.41 o 
   0  12   2      333.48      297.48     34.11 o 
   1  12   2       67.95       73.04     32.08 o 
   2  12   2     1613.57     1639.50     51.53 o 
   3  12   2      271.16      307.11     33.85 o 
   4  12   2     3244.55     3119.95    115.28 o 
   5  12   2      534.82      506.84     48.22 o 
   6  12   2     3232.54     3303.27    111.81 o 
   7  12   2      345.16      243.37     70.20 o 
   8  12   2      146.47      182.73     45.56 o 
   9  12   2       76.41      109.84     67.74 o 
  10  12   2     1091.40      848.26    320.40 o 
  11  12   2       81.85       63.49    103.31 o 
 -11  13   2       21.76       27.66     60.15 o 
 -10  13   2       87.60       52.12     66.21 o 
  -9  13   2      484.69      435.92    233.68 o 
  -8  13   2      283.37      183.75     64.00 o 
  -7  13   2     1207.74     1158.87    173.25 o 
  -6  13   2      247.35      203.26     54.04 o 
  -5  13   2       25.83       -8.50     40.71 o 
  -4  13   2      128.64       81.00     43.34 o 
  -3  13   2     3210.65     3171.73     94.53 o 
  -2  13   2     3272.44     3062.10    117.01 o 
  -1  13   2      795.94      893.86     55.84 o 
   0  13   2     1780.14     1807.40     69.12 o 
   1  13   2      791.21      932.21     54.59 o 
   2  13   2     3282.47     3110.30     77.58 o 
   3  13   2     3182.78     3234.92     90.43 o 
   4  13   2      134.23       91.17     23.32 o 
   5  13   2       25.74       71.03     41.22 o 
   6  13   2      244.92      286.70     48.37 o 
   7  13   2     1197.40     1235.42    100.49 o 
   8  13   2      286.53      284.61     70.99 o 
   9  13   2      486.66      522.78     82.97 o 
  10  13   2       88.38      124.95     70.60 o 
  11  13   2       23.38       47.07    121.17 o 
 -10  14   2      503.21      578.96    115.39 o 
  -9  14   2      377.83      317.86     91.41 o 
  -8  14   2       29.36        0.56     38.35 o 
  -7  14   2      180.54      168.26     37.68 o 
  -6  14   2      809.03      679.33    102.24 o 
  -5  14   2      959.42      796.47     97.26 o 
  -4  14   2     1864.64     1779.93    101.15 o 
  -3  14   2     1174.06     1228.50     68.68 o 
  -2  14   2      793.81      888.83     53.24 o 
  -1  14   2     2653.89     2644.70     91.32 o 
   0  14   2     1191.47     1111.84     71.36 o 
   1  14   2     2683.92     2590.83     80.57 o 
   2  14   2      803.77      853.15     59.39 o 
   3  14   2     1164.26     1043.29     47.31 o 
   4  14   2     1862.53     1734.35     91.14 o 
   5  14   2      969.98      946.73     69.04 o 
   6  14   2      808.52      784.77     73.79 o 
   7  14   2      178.31      162.80     42.08 o 
   8  14   2       28.65       27.21     45.48 o 
   9  14   2      380.84      274.16     82.93 o 
  10  14   2      508.22      718.90    168.87 o 
  -9  15   2      197.59      220.05    123.26 o 
  -8  15   2     1280.20     1386.03    302.08 o 
  -7  15   2      240.82      202.11     49.75 o 
  -6  15   2      504.35      549.73     89.75 o 
  -5  15   2      398.36      329.42     44.45 o 
  -4  15   2       97.23      164.42     45.57 o 
  -3  15   2      517.96      519.58     56.53 o 
  -2  15   2     4327.50     4019.51    116.10 o 
  -1  15   2     1144.32     1234.38     57.71 o 
   0  15   2       60.70       -2.16     34.57 o 
   1  15   2     1155.48     1228.81    103.71 o 
   2  15   2     4346.21     4140.71    151.59 o 
   3  15   2      513.13      467.95     48.47 o 
   4  15   2      101.81      112.01     26.85 o 
   5  15   2      399.91      412.75     82.37 o 
   6  15   2      506.99      540.37     49.87 o 
   7  15   2      237.99      177.89     57.26 o 
   8  15   2     1278.35     1607.29    144.68 o 
   9  15   2      197.45      267.12     68.11 o 
  -9  16   2      651.46      702.87    324.00 o 
  -8  16   2       33.65       62.14     76.41 o 
  -7  16   2      167.56      107.25     92.39 o 
  -6  16   2      187.94      106.22     76.59 o 
  -5  16   2     1824.21     1513.60    264.15 o 
  -4  16   2      450.60      436.27     60.71 o 
  -3  16   2      374.12      379.29     36.40 o 
  -2  16   2      501.34      627.97     54.41 o 
  -1  16   2     2163.32     2152.57    102.57 o 
   0  16   2      163.59      181.51     44.38 o 
   1  16   2     2154.42     2101.13     73.04 o 
   2  16   2      500.14      410.89     53.49 o 
   3  16   2      373.60      326.13     36.71 o 
   4  16   2      452.43      309.76     58.61 o 
   5  16   2     1821.40     1951.62     97.38 o 
   6  16   2      185.60       92.34     41.09 o 
   7  16   2      166.64      128.43     60.75 o 
   8  16   2       34.37      -12.94     47.53 o 
   9  16   2      651.15      639.25    116.25 o 
  -8  17   2      689.44      728.09    146.80 o 
  -7  17   2       86.81       48.21     78.77 o 
  -6  17   2      308.03      316.87     98.46 o 
  -5  17   2      155.69       81.54     46.80 o 
  -4  17   2      383.71      402.73     56.87 o 
  -3  17   2        1.05       34.13     32.35 o 
  -2  17   2     1470.06     1465.54     69.72 o 
  -1  17   2      117.19      129.50     45.29 o 
   0  17   2        0.03       -1.51     33.18 o 
   1  17   2      115.94      114.04     38.51 o 
   2  17   2     1467.25     1406.76     84.80 o 
   3  17   2        1.05       11.24     34.99 o 
   4  17   2      379.87      430.82     54.19 o 
   5  17   2      153.94      111.56     42.59 o 
   6  17   2      308.60      417.41     80.45 o 
   7  17   2       86.92       97.57     68.60 o 
   8  17   2      687.89     1124.42    148.75 o 
  -7  18   2      183.19       69.98    136.19 o 
  -6  18   2       59.57      197.83     97.12 o 
  -5  18   2     1065.69     1141.78    122.06 o 
  -4  18   2       81.60      103.46     86.54 o 
  -3  18   2       54.65       86.89     37.64 o 
  -2  18   2       40.99       57.32     40.53 o 
  -1  18   2      732.21      733.39     77.53 o 
   0  18   2       18.19       28.53     38.90 o 
   1  18   2      734.98      827.01     72.97 o 
   2  18   2       41.35       55.48     35.26 o 
   3  18   2       54.09       23.55     45.30 o 
   4  18   2       81.51       52.23     55.80 o 
   5  18   2     1062.66     1222.50    130.67 o 
   6  18   2       59.84       98.25     64.02 o 
   7  18   2      181.09      229.61     69.72 o 
  -6  19   2      156.46      181.74    103.54 o 
  -5  19   2       94.41       12.02     87.24 o 
  -4  19   2      173.83       76.34     88.98 o 
  -3  19   2      108.58      126.93     93.51 o 
  -2  19   2     1099.75     1095.25    113.79 o 
  -1  19   2      164.21      142.64     40.20 o 
   0  19   2        0.97        4.99     37.34 o 
   1  19   2      163.54       84.13     37.76 o 
   2  19   2     1096.79     1132.58    138.82 o 
   3  19   2      108.09      148.38     59.39 o 
   4  19   2      171.76      118.37     53.24 o 
   5  19   2       94.12       -1.75     77.97 o 
   6  19   2      155.41      446.98    104.28 o 
  -4  20   2      335.56      320.88    108.46 o 
  -3  20   2      129.98      235.79    136.14 o 
  -2  20   2      117.59       68.89     61.88 o 
  -1  20   2      292.42      420.90     89.96 o 
   0  20   2      335.90      239.12     58.89 o 
   1  20   2      291.03      271.55     60.64 o 
   2  20   2      116.09      134.87     53.14 o 
   3  20   2      129.88      135.30     60.20 o 
   4  20   2      336.48      278.12     94.10 o 
  -2  21   2      228.04      232.67    103.88 o 
  -1  21   2      118.67       95.92     61.40 o 
   0  21   2       46.47       16.99     43.46 o 
   1  21   2      116.81      142.43     57.22 o 
   2  21   2      226.85      255.36     57.83 o 
   1   0   3     6998.65     7232.74    153.19 o 
   2   0   3    27446.88    27753.18    491.84 o 
   3   0   3    22285.69    22553.03    443.84 o 
   4   0   3     1122.42     1180.01     56.59 o 
   5   0   3     8025.85     7740.00    165.17 o 
   6   0   3     5679.46     6161.48    137.74 o 
   7   0   3     8990.81     9269.58    211.17 o 
   8   0   3      375.44      416.12     54.37 o 
   9   0   3     5565.67     5665.24    152.76 o 
  10   0   3      106.25      159.34     38.27 o 
  11   0   3      668.33      712.63     66.23 o 
  12   0   3       76.40       70.92     39.87 o 
  13   0   3       57.68       55.94     67.28 o 
 -13   1   3      143.28       86.82     63.35 o 
 -12   1   3     1849.39     1778.51    101.57 o 
 -11   1   3      617.08      805.71     74.46 o 
 -10   1   3       93.31      127.70     46.38 o 
  -9   1   3      983.23     1015.72     76.78 o 
  -8   1   3     4588.47     4727.49    121.89 o 
  -7   1   3      140.72      170.75     32.35 o 
  -6   1   3      172.11      282.08     98.34 o 
  -5   1   3    24270.02    24901.83    485.38 o 
  -4   1   3    14643.84    15237.72    305.46 o 
  -3   1   3      234.93      273.38     48.87 o 
  -2   1   3     7721.79     7353.67    194.34 o 
  -1   1   3     5718.74     6038.86    143.68 o 
   0   1   3      812.18      655.74     54.67 o 
   1   1   3     5683.88     5952.23    147.01 o 
   2   1   3     7791.58     7202.56    126.86 o 
   3   1   3      243.90      271.88     16.45 o 
   4   1   3    14602.79    15235.95    296.07 o 
   5   1   3    24245.33    25076.86    524.67 o 
   6   1   3      167.14      193.64     35.11 o 
   7   1   3      146.46      173.58     36.64 o 
   8   1   3     4580.84     4741.41    124.25 o 
   9   1   3      985.38     1080.36     82.01 o 
  10   1   3       93.90       60.90     38.83 o 
  11   1   3      618.15      618.00     64.49 o 
  12   1   3     1849.98     1635.94    154.57 o 
  13   1   3      141.70      150.33     71.97 o 
 -13   2   3      131.33      138.67     79.87 o 
 -12   2   3      176.53      123.05     44.54 o 
 -11   2   3      991.83     1028.60     70.34 o 
 -10   2   3     1426.99     1425.00     91.00 o 
  -9   2   3     2012.50     2040.37    102.15 o 
  -8   2   3      321.81      349.39     53.58 o 
  -7   2   3     1523.00     1643.54     72.18 o 
  -6   2   3     1266.27     1180.37     74.62 o 
  -5   2   3    14665.51    14438.76    339.23 o 
  -4   2   3     6137.63     5964.85    120.31 o 
  -3   2   3     2497.99     2482.41     69.76 o 
  -2   2   3      706.02      607.97     54.72 o 
  -1   2   3    17684.84    16926.17    322.89 o 
   0   2   3    28482.61    27901.67    488.14 o 
   1   2   3    17512.93    17051.14    349.09 o 
   2   2   3      690.10      585.92     28.67 o 
   3   2   3     2491.09     2445.51     50.69 o 
   4   2   3     6115.17     5886.65    156.78 o 
   5   2   3    14586.57    14877.79    351.12 o 
   6   2   3     1261.41     1177.98     62.36 o 
   7   2   3     1510.66     1542.48     75.77 o 
   8   2   3      327.94      413.15     38.48 o 
   9   2   3     2011.56     2059.64     92.59 o 
  10   2   3     1424.91     1321.73     62.18 o 
  11   2   3      986.71      977.79     54.27 o 
  12   2   3      178.17      135.82     64.99 o 
  13   2   3      131.88      199.51     61.71 o 
 -13   3   3      667.43      740.02    104.12 o 
 -12   3   3      627.54      643.92     69.75 o 
 -11   3   3      693.18      724.74     83.83 o 
 -10   3   3       30.45       55.87     40.11 o 
  -9   3   3     1184.76     1327.37     90.31 o 
  -8   3   3     1583.19     1531.65     93.91 o 
  -7   3   3     1352.60     1389.95    110.28 o 
  -6   3   3      943.34      886.93     60.98 o 
  -5   3   3     2961.92     3034.77    123.59 o 
  -4   3   3    10044.38     9739.02    305.05 o 
  -3   3   3    10597.41    10265.60    201.26 o 
  -2   3   3     7041.61     7284.50    157.33 o 
  -1   3   3      495.57      496.30     48.20 o 
   0   3   3    16636.31    17073.16    308.91 o 
   1   3   3      517.96      492.94     37.89 o 
   2   3   3     7023.11     7374.12    133.67 o 
   3   3   3    10533.40    10477.62    152.57 o 
   4   3   3    10049.33     9802.12    172.01 o 
   5   3   3     2981.49     3015.84     74.36 o 
   6   3   3      947.12      884.27     52.56 o 
   7   3   3     1347.53     1311.26     59.97 o 
   8   3   3     1590.46     1550.52     47.33 o 
   9   3   3     1192.49     1240.76     62.66 o 
  10   3   3       32.29       18.78     37.88 o 
  11   3   3      689.95      735.69     56.16 o 
  12   3   3      627.25      552.43     74.95 o 
  13   3   3      666.16      665.84     74.94 o 
 -13   4   3      263.30      222.63     64.46 o 
 -12   4   3      123.77       82.70     44.01 o 
 -11   4   3      199.82      146.68     56.33 o 
 -10   4   3     1906.12     1931.34     99.10 o 
  -9   4   3      325.40      360.70     78.45 o 
  -8   4   3      673.73      608.61    100.05 o 
  -7   4   3      796.58      849.00    103.67 o 
  -6   4   3     4252.30     4335.39    145.90 o 
  -5   4   3     3489.58     3412.04    174.16 o 
  -4   4   3     3222.74     3168.88    105.85 o 
  -3   4   3     4704.74     4398.45    161.02 o 
  -2   4   3     7148.38     7223.53    196.73 o 
  -1   4   3     4144.47     3936.64    104.06 o 
   0   4   3    16655.02    16522.09    304.09 o 
   1   4   3     4130.84     3951.62     90.92 o 
   2   4   3     7145.86     7209.52    143.74 o 
   3   4   3     4705.83     4418.27     70.48 o 
   4   4   3     3208.23     3231.77     55.41 o 
   5   4   3     3493.01     3335.07     70.36 o 
   6   4   3     4273.38     4079.84     83.55 o 
   7   4   3      804.68      848.77     46.93 o 
   8   4   3      671.60      686.35     53.46 o 
   9   4   3      319.30      380.93     57.04 o 
  10   4   3     1912.54     1825.79    103.03 o 
  11   4   3      198.38      185.45     35.59 o 
  12   4   3      123.45       90.50     51.91 o 
  13   4   3      262.13      245.04     65.76 o 
 -13   5   3     1158.55     1085.46     90.04 o 
 -12   5   3       36.03      110.94     55.85 o 
 -11   5   3      440.90      617.26     61.59 o 
 -10   5   3      259.54      298.26     47.30 o 
  -9   5   3     1044.27     1138.25     64.15 o 
  -8   5   3      234.10      254.98     55.76 o 
  -7   5   3     3233.67     3170.08    119.37 o 
  -6   5   3     3926.71     4038.74    137.65 o 
  -5   5   3       91.13      103.94     49.05 o 
  -4   5   3     1469.16     1458.40    107.38 o 
  -3   5   3    29102.14    29654.92    799.86 o 
  -2   5   3       95.35       50.47     41.72 o 
  -1   5   3    12745.66    12648.49    238.22 o 
   0   5   3     3267.46     3585.88    111.06 o 
   1   5   3    12734.69    12490.73    248.17 o 
   2   5   3       99.26      135.93     39.32 o 
   3   5   3    29162.97    29496.31    531.26 o 
   4   5   3     1455.29     1507.25     32.05 o 
   5   5   3       91.46       79.13     19.68 o 
   6   5   3     3939.66     3784.11     75.31 o 
   7   5   3     3267.79     3303.19     83.71 o 
   8   5   3      229.69      220.84     35.38 o 
   9   5   3     1026.85     1026.04     63.67 o 
  10   5   3      263.89      310.10     52.39 o 
  11   5   3      441.36      472.94     43.34 o 
  12   5   3       34.66       64.02     37.02 o 
  13   5   3     1155.61     1003.00    125.54 o 
 -13   6   3      129.03       78.05     65.04 o 
 -12   6   3       75.49       43.23     49.90 o 
 -11   6   3       67.87       60.11     49.58 o 
 -10   6   3     2965.78     3203.97    151.34 o 
  -9   6   3      167.74      150.05     75.47 o 
  -8   6   3     1764.35     1671.68    127.69 o 
  -7   6   3      422.59      531.76     83.99 o 
  -6   6   3     6216.69     6088.87    193.03 o 
  -5   6   3      781.74      847.10     68.60 o 
  -4   6   3     6300.20     6347.34    222.23 o 
  -3   6   3      821.63      744.33     58.32 o 
  -2   6   3    13333.05    13989.83    424.49 o 
  -1   6   3      429.62      381.58     37.61 o 
   0   6   3    14199.61    14688.33    280.34 o 
   1   6   3      430.32      320.00     39.71 o 
   2   6   3    13364.69    13896.93    250.94 o 
   3   6   3      827.09      715.56     43.33 o 
   4   6   3     6305.12     6373.73    116.92 o 
   5   6   3      778.78      824.17     39.13 o 
   6   6   3     6229.42     6047.60    107.70 o 
   7   6   3      421.30      409.56     29.40 o 
   8   6   3     1757.40     1669.44     81.18 o 
   9   6   3      171.07      138.09     46.58 o 
  10   6   3     2975.21     3010.41    151.37 o 
  11   6   3       69.26       54.35     31.92 o 
  12   6   3       74.08       43.14     41.86 o 
  13   6   3      129.40       68.70    128.32 o 
 -13   7   3      762.47      751.02     98.00 o 
 -12   7   3      379.34      432.50     59.11 o 
 -11   7   3      538.36      605.34     64.56 o 
 -10   7   3      444.87      491.93     72.55 o 
  -9   7   3     1424.56     1439.14    110.42 o 
  -8   7   3      516.75      601.68     67.31 o 
  -7   7   3      417.59      402.52     80.38 o 
  -6   7   3     3177.99     3195.88    137.85 o 
  -5   7   3      992.11     1063.80    104.94 o 
  -4   7   3     2545.23     2626.66     90.64 o 
  -3   7   3     7797.05     7529.75    189.01 o 
  -2   7   3     3370.06     3497.47    124.67 o 
  -1   7   3     9360.74     9035.04    144.57 o 
   0   7   3     1351.84     1286.42     55.65 o 
   1   7   3     9341.55     9370.69    160.64 o 
   2   7   3     3405.01     3434.02     95.59 o 
   3   7   3     7884.43     7232.73    141.40 o 
   4   7   3     2526.11     2586.62     89.69 o 
   5   7   3      985.34     1040.61     25.10 o 
   6   7   3     3199.22     3201.30     84.61 o 
   7   7   3      441.77      477.09     32.36 o 
   8   7   3      509.94      409.05     72.60 o 
   9   7   3     1434.43     1364.35     65.29 o 
  10   7   3      451.88      609.49    100.22 o 
  11   7   3      539.56      477.04     65.15 o 
  12   7   3      377.75      287.72     68.45 o 
  13   7   3      764.02     1106.74    254.98 o 
 -12   8   3       37.92       51.04     58.04 o 
 -11   8   3      387.65      450.37     74.57 o 
 -10   8   3     2452.78     2455.86    124.15 o 
  -9   8   3      477.94      444.83     79.78 o 
  -8   8   3       15.33       -2.61     49.12 o 
  -7   8   3     2599.99     2758.08    169.34 o 
  -6   8   3     4132.19     4571.31    190.11 o 
  -5   8   3      912.31     1009.27     87.40 o 
  -4   8   3     2108.84     2063.86    103.78 o 
  -3   8   3      631.46      607.13     56.73 o 
  -2   8   3     3788.41     4109.58    108.74 o 
  -1   8   3     5122.32     4993.41     94.69 o 
   0   8   3     6120.62     5800.78     99.03 o 
   1   8   3     5153.37     4971.37    102.55 o 
   2   8   3     3794.29     4017.92     94.77 o 
   3   8   3      637.64      680.94     42.18 o 
   4   8   3     2106.01     1976.40     61.70 o 
   5   8   3      901.70      901.68     48.22 o 
   6   8   3     4139.47     4201.62     78.31 o 
   7   8   3     2603.42     2566.32     51.70 o 
   8   8   3       15.87       35.72     19.45 o 
   9   8   3      476.35      422.46     53.34 o 
  10   8   3     2447.61     2263.49    202.12 o 
  11   8   3      390.37      327.79    107.62 o 
  12   8   3       37.49      -78.56    149.13 o 
 -12   9   3      805.00      876.66    112.62 o 
 -11   9   3      263.70      269.47     68.17 o 
 -10   9   3      270.24      215.02     73.75 o 
  -9   9   3     1003.47      929.75    102.22 o 
  -8   9   3     2540.19     2889.15    249.14 o 
  -7   9   3      520.04      557.22     73.43 o 
  -6   9   3      194.11      165.10     60.44 o 
  -5   9   3     1004.88      922.02     89.69 o 
  -4   9   3     2102.71     2062.03    120.60 o 
  -3   9   3     3423.37     3295.21    125.42 o 
  -2   9   3     3658.24     3407.56     78.45 o 
  -1   9   3     1206.93     1260.11     50.80 o 
   0   9   3     4262.77     4445.37     91.28 o 
   1   9   3     1208.18     1209.23     47.89 o 
   2   9   3     3632.10     3305.67     78.96 o 
   3   9   3     3444.57     3319.59     82.59 o 
   4   9   3     2110.32     1956.13     65.66 o 
   5   9   3     1002.94     1005.81     58.67 o 
   6   9   3      197.33      145.69     33.95 o 
   7   9   3      508.78      471.88     37.86 o 
   8   9   3     2532.19     2349.24    128.12 o 
   9   9   3     1007.62      781.59     84.41 o 
  10   9   3      270.49      244.80     80.54 o 
  11   9   3      262.48      347.68    108.73 o 
  12   9   3      803.53     1878.73    405.44 o 
 -12  10   3       90.12        6.65     56.06 o 
 -11  10   3      603.49      610.38     83.32 o 
 -10  10   3      105.47       48.99     41.83 o 
  -9  10   3      604.79      764.02     88.95 o 
  -8  10   3      324.31      305.95     67.70 o 
  -7  10   3      598.07      500.47     96.46 o 
  -6  10   3      562.91      636.42    104.06 o 
  -5  10   3     3622.89     3689.38    138.18 o 
  -4  10   3     1607.81     1577.37     97.15 o 
  -3  10   3      191.16      289.26     42.51 o 
  -2  10   3      974.18     1050.75     49.44 o 
  -1  10   3     8299.00     8671.13    163.87 o 
   0  10   3     2306.89     2263.98     64.36 o 
   1  10   3     8310.64     8597.41    145.55 o 
   2  10   3      977.44      951.77     40.17 o 
   3  10   3      193.76      176.93     42.73 o 
   4  10   3     1619.12     1641.04     75.87 o 
   5  10   3     3622.15     3520.45     97.65 o 
   6  10   3      564.17      485.47     62.97 o 
   7  10   3      596.39      627.63     57.04 o 
   8  10   3      325.38      333.00     44.22 o 
   9  10   3      605.95      486.23     60.24 o 
  10  10   3      106.04       50.66     70.80 o 
  11  10   3      604.89      728.66    218.36 o 
  12  10   3       90.96      129.65     92.75 o 
 -11  11   3      275.50      204.11     58.01 o 
 -10  11   3        1.02       76.94     40.58 o 
  -9  11   3      438.34      576.17     94.20 o 
  -8  11   3     1550.42     1688.04    195.12 o 
  -7  11   3      313.19      293.47     68.51 o 
  -6  11   3      240.11      365.42     60.24 o 
  -5  11   3     1005.51     1088.32     87.35 o 
  -4  11   3     2660.42     2723.68    137.32 o 
  -3  11   3      146.03      143.61     39.24 o 
  -2  11   3     5925.94     5821.06    116.30 o 
  -1  11   3      851.79      882.79     48.97 o 
   0  11   3      586.55      534.57     52.66 o 
   1  11   3      850.91      839.13     38.74 o 
   2  11   3     5946.15     5952.81    107.60 o 
   3  11   3      144.23      173.54     42.33 o 
   4  11   3     2647.43     2582.33     90.22 o 
   5  11   3     1004.26     1107.88     69.03 o 
   6  11   3      237.83      237.49     41.06 o 
   7  11   3      314.04      349.45     54.55 o 
   8  11   3     1539.26     1403.90     94.90 o 
   9  11   3      437.12      461.28     94.58 o 
  10  11   3        1.03       49.08     50.58 o 
  11  11   3      274.63      249.22    112.86 o 
 -11  12   3      365.38      418.34    120.97 o 
 -10  12   3      122.53       73.66     51.22 o 
  -9  12   3      702.45      773.71    148.26 o 
  -8  12   3      135.74      190.75    120.12 o 
  -7  12   3      285.94      268.73     78.61 o 
  -6  12   3      172.21      350.43    110.58 o 
  -5  12   3     3277.21     3086.53    167.78 o 
  -4  12   3      147.44      173.29     60.76 o 
  -3  12   3       85.27       90.23     37.00 o 
  -2  12   3      976.80     1008.67     78.66 o 
  -1  12   3     6759.57     6336.93    155.09 o 
   0  12   3      556.72      663.70     48.10 o 
   1  12   3     6776.76     6422.37    121.75 o 
   2  12   3      986.83     1050.94     52.55 o 
   3  12   3       84.68       95.31     36.70 o 
   4  12   3      150.34      172.88     41.18 o 
   5  12   3     3271.42     3417.20    103.62 o 
   6  12   3      170.01      151.67     46.21 o 
   7  12   3      280.18      321.51     43.29 o 
   8  12   3      137.90      128.87     75.33 o 
   9  12   3      704.84      618.66    221.15 o 
  10  12   3      124.10      228.91    103.24 o 
  11  12   3      363.99      497.38    225.49 o 
 -10  13   3       86.72       70.26    120.83 o 
  -9  13   3       72.71       62.21     66.07 o 
  -8  13   3      493.44      412.88     95.22 o 
  -7  13   3      300.28      443.23    114.83 o 
  -6  13   3      814.55      854.73     82.53 o 
  -5  13   3      415.86      483.03    133.29 o 
  -4  13   3      517.07      548.66     75.70 o 
  -3  13   3     1992.39     1962.29     80.09 o 
  -2  13   3     6065.92     5846.66    135.05 o 
  -1  13   3      530.16      525.82     45.93 o 
   0  13   3        1.25       76.30     31.59 o 
   1  13   3      517.75      565.65     53.21 o 
   2  13   3     6095.38     5991.64    150.90 o 
   3  13   3     2006.00     2037.20     90.72 o 
   4  13   3      518.62      556.08     53.52 o 
   5  13   3      412.55      484.79     60.46 o 
   6  13   3      817.28      749.60     64.35 o 
   7  13   3      301.98      309.59     62.35 o 
   8  13   3      486.79      498.84     83.13 o 
   9  13   3       71.78      133.25     57.82 o 
  10  13   3       86.38      109.65     99.64 o 
 -10  14   3      129.45       65.97     69.78 o 
  -9  14   3      257.43      442.46    202.36 o 
  -8  14   3       54.29       26.20     57.37 o 
  -7  14   3      303.20      240.66     77.16 o 
  -6  14   3      724.01      647.22     58.02 o 
  -5  14   3      863.97      893.16     97.03 o 
  -4  14   3      162.29      158.33     63.38 o 
  -3  14   3     1309.87     1301.66     77.81 o 
  -2  14   3     1523.31     1476.68     68.31 o 
  -1  14   3     6176.96     5804.97    149.72 o 
   0  14   3      108.04      111.96     40.26 o 
   1  14   3     6197.52     5996.23    128.55 o 
   2  14   3     1533.12     1435.38     65.76 o 
   3  14   3     1314.48     1384.02     87.79 o 
   4  14   3      160.50      284.61     44.96 o 
   5  14   3      872.08     1017.02    103.62 o 
   6  14   3      736.47      776.46     81.91 o 
   7  14   3      307.08      268.19     50.42 o 
   8  14   3       53.72       50.33     41.28 o 
   9  14   3      256.51      265.48     52.81 o 
  10  14   3      131.15      132.34    110.00 o 
  -9  15   3      102.72       27.53     84.06 o 
  -8  15   3      255.63      257.43     94.83 o 
  -7  15   3      390.92      513.64    157.45 o 
  -6  15   3      302.31      345.40     62.84 o 
  -5  15   3      470.71      469.50    130.78 o 
  -4  15   3      521.75      512.42     91.81 o 
  -3  15   3     2397.71     2414.41    116.03 o 
  -2  15   3     1660.42     1502.08     59.77 o 
  -1  15   3      732.03      831.49     54.00 o 
   0  15   3     3493.29     3482.34    102.70 o 
   1  15   3      729.88      744.48     92.65 o 
   2  15   3     1668.55     1789.03     79.61 o 
   3  15   3     2400.30     2527.58    100.62 o 
   4  15   3      530.81      547.02     58.42 o 
   5  15   3      469.69      364.50     51.72 o 
   6  15   3      303.69      245.53     63.40 o 
   7  15   3      388.39      411.33     82.02 o 
   8  15   3      258.30      235.09     71.48 o 
   9  15   3      101.94      121.71     86.72 o 
  -9  16   3       68.56       43.27    247.66 o 
  -8  16   3       85.45        0.75    104.52 o 
  -7  16   3      340.09      296.52     98.92 o 
  -6  16   3      881.30      782.97    100.61 o 
  -5  16   3      192.25      220.51     64.00 o 
  -4  16   3     1219.42     1270.84    124.15 o 
  -3  16   3      159.31      473.44    109.28 o 
  -2  16   3      345.33      376.57     45.46 o 
  -1  16   3       82.63       90.84     37.94 o 
   0  16   3     2600.37     2630.46     78.32 o 
   1  16   3       80.22      110.76     35.08 o 
   2  16   3      344.19      309.70     58.42 o 
   3  16   3      159.94      158.79     53.75 o 
   4  16   3     1220.43     1236.84     72.80 o 
   5  16   3      191.62      209.96     49.57 o 
   6  16   3      879.25      903.98     97.82 o 
   7  16   3      340.64      334.41     78.55 o 
   8  16   3       86.08       56.99     63.29 o 
   9  16   3       68.11      -10.15     44.76 o 
  -8  17   3       55.99       27.88    125.96 o 
  -7  17   3      474.35      558.15    179.75 o 
  -6  17   3      230.05      237.54     93.47 o 
  -5  17   3       26.01       36.86     65.13 o 
  -4  17   3      198.95      126.81     74.43 o 
  -3  17   3     1632.68     1619.29    112.85 o 
  -2  17   3       38.62       21.42     35.28 o 
  -1  17   3      551.66      725.60     66.71 o 
   0  17   3      173.67       96.13     48.31 o 
   1  17   3      555.30      586.48     67.66 o 
   2  17   3       37.84       88.14     43.06 o 
   3  17   3     1636.19     1634.53     81.31 o 
   4  17   3      198.41      209.40     56.37 o 
   5  17   3       25.65       61.80     42.01 o 
   6  17   3      231.34      214.51     61.62 o 
   7  17   3      473.11      426.74     88.34 o 
   8  17   3       55.85       92.46     69.44 o 
  -7  18   3       57.43        3.01    101.92 o 
  -6  18   3      685.47      804.19    222.82 o 
  -5  18   3       11.81        4.86     83.42 o 
  -4  18   3      435.89      414.11     82.25 o 
  -3  18   3      266.77      291.94     57.56 o 
  -2  18   3      176.94      255.46     69.32 o 
  -1  18   3      175.62      235.83     42.49 o 
   0  18   3     1114.32     1041.68    155.34 o 
   1  18   3      176.80      162.05     53.73 o 
   2  18   3      175.76      247.18     69.83 o 
   3  18   3      268.34      289.78     58.88 o 
   4  18   3      434.59      382.82     54.93 o 
   5  18   3       11.43       13.39     46.35 o 
   6  18   3      687.23      708.31     92.29 o 
   7  18   3       57.52       97.80     74.95 o 
  -6  19   3       56.70      200.67     90.63 o 
  -5  19   3       18.22       37.37     97.37 o 
  -4  19   3      226.82      184.48    105.53 o 
  -3  19   3      755.47      773.29     96.85 o 
  -2  19   3      428.15      413.30     65.90 o 
  -1  19   3      316.38      293.51     75.05 o 
   0  19   3      193.22      245.63     73.43 o 
   1  19   3      317.00      381.80     67.54 o 
   2  19   3      426.03      447.49     63.24 o 
   3  19   3      756.12      900.06     76.14 o 
   4  19   3      228.02      182.13     75.27 o 
   5  19   3       18.11      -53.84     53.84 o 
   6  19   3       57.65      156.28     63.79 o 
  -4  20   3      289.54      263.82    119.03 o 
  -3  20   3       28.76       91.89     97.32 o 
  -2  20   3       88.27       86.31     70.96 o 
  -1  20   3      565.65      533.18    128.09 o 
   0  20   3      103.91      160.73     50.95 o 
   1  20   3      564.43      616.97     78.81 o 
   2  20   3       86.44      122.20     54.38 o 
   3  20   3       28.69      145.59     62.79 o 
   4  20   3      291.05      462.10     81.19 o 
  -2  21   3      593.74      281.86    228.57 o 
  -1  21   3      164.27      181.63     94.75 o 
   0  21   3       41.34       68.39     45.87 o 
   1  21   3      166.14      216.57     58.64 o 
   2  21   3      592.10      692.64    138.32 o 
   0   0   4    17125.54    18327.70    704.14 o 
   1   0   4    32159.51    35632.07    796.16 o 
   2   0   4    34811.24    36690.74    845.28 o 
   3   0   4     1037.44      905.75     50.64 o 
   4   0   4    11434.22    11667.75    209.71 o 
   5   0   4     5305.89     6058.98    125.58 o 
   6   0   4     7371.05     7337.31    147.58 o 
   7   0   4     7403.73     7444.80    173.67 o 
   8   0   4      374.45      307.60     45.79 o 
   9   0   4     1174.73     1273.52     72.45 o 
  10   0   4     5316.35     5002.31    190.84 o 
  11   0   4       12.23       14.94     32.94 o 
  12   0   4      503.58      411.56    128.32 o 
  13   0   4        9.45       50.38     58.17 o 
 -13   1   4      516.06      734.57    104.87 o 
 -12   1   4       59.82       -3.06     34.62 o 
 -11   1   4      911.01      912.03     68.52 o 
 -10   1   4     1681.45     1826.15    132.13 o 
  -9   1   4     3692.13     3800.05    167.97 o 
  -8   1   4      461.89      511.82     38.23 o 
  -7   1   4     3592.72     3615.72    115.32 o 
  -6   1   4    15606.53    15423.95    310.76 o 
  -5   1   4      440.61      557.25     42.85 o 
  -4   1   4    12936.55    13607.93    279.52 o 
  -3   1   4     6717.06     6311.37    176.82 o 
  -2   1   4    22308.68    23437.60    516.34 o 
  -1   1   4    20177.28    21320.91    470.01 o 
   0   1   4       13.29       67.14     63.78 o 
   1   1   4    20140.44    21458.52    444.34 o 
   2   1   4    22209.21    23538.25    522.07 o 
   3   1   4     6728.46     6295.38    166.31 o 
   4   1   4    12897.73    13726.04    252.37 o 
   5   1   4      439.97      456.87     36.90 o 
   6   1   4    15622.31    15262.25    286.53 o 
   7   1   4     3602.71     3564.12     87.80 o 
   8   1   4      460.79      487.84     58.57 o 
   9   1   4     3675.36     3694.80    122.06 o 
  10   1   4     1680.81     1714.55    110.75 o 
  11   1   4      904.22      860.60     95.29 o 
  12   1   4       58.96       18.06     53.64 o 
  13   1   4      514.83      637.44     84.97 o 
 -13   2   4       53.35       96.73     78.52 o 
 -12   2   4      328.29      438.16     67.42 o 
 -11   2   4      412.96      382.54     50.40 o 
 -10   2   4     3085.42     3015.23    136.07 o 
  -9   2   4     1722.77     1759.78    114.41 o 
  -8   2   4      985.67     1052.61     88.05 o 
  -7   2   4     3988.90     4087.88    133.61 o 
  -6   2   4     7341.75     7140.31    170.14 o 
  -5   2   4     1882.33     1770.82     63.20 o 
  -4   2   4     6818.60     6374.01    140.96 o 
  -3   2   4     1259.50     1387.06     65.99 o 
  -2   2   4     2926.36     3042.41    124.95 o 
  -1   2   4    14623.95    15433.13    314.38 o 
   0   2   4     9519.09     8735.21    203.26 o 
   1   2   4    14661.99    15542.89    371.02 o 
   2   2   4     2920.18     3031.10     81.78 o 
   3   2   4     1232.21     1461.02     70.10 o 
   4   2   4     6868.56     6341.59    137.87 o 
   5   2   4     1893.76     1773.34     86.17 o 
   6   2   4     7309.02     7168.09    139.87 o 
   7   2   4     3986.38     4041.80    118.10 o 
   8   2   4      981.93      946.76     66.22 o 
   9   2   4     1732.18     1841.80    104.69 o 
  10   2   4     3079.25     2867.88    130.33 o 
  11   2   4      415.62      434.30     70.33 o 
  12   2   4      328.87      308.51     62.32 o 
  13   2   4       52.96       37.81     56.48 o 
 -13   3   4      354.82      341.92    112.32 o 
 -12   3   4      602.57      599.68     60.14 o 
 -11   3   4      749.29      704.85     81.87 o 
 -10   3   4      567.97      576.42     68.88 o 
  -9   3   4      547.58      537.61     49.57 o 
  -8   3   4     3039.38     3026.59    138.43 o 
  -7   3   4     3917.19     4176.78    140.86 o 
  -6   3   4     2528.44     2634.50    116.15 o 
  -5   3   4     1675.91     1626.89     87.47 o 
  -4   3   4     5885.13     5681.22    133.49 o 
  -3   3   4    10030.67     9963.65    246.32 o 
  -2   3   4     3570.47     3471.44     97.73 o 
  -1   3   4     1876.01     1981.04    100.07 o 
   0   3   4       40.67       13.70     41.18 o 
   1   3   4     1871.02     1979.74     76.51 o 
   2   3   4     3529.16     3556.66     86.04 o 
   3   3   4    10064.40     9958.04    179.22 o 
   4   3   4     5876.78     5626.99     96.23 o 
   5   3   4     1682.65     1632.43     38.26 o 
   6   3   4     2527.76     2416.45     53.92 o 
   7   3   4     3908.60     3887.27    104.95 o 
   8   3   4     3041.96     2925.51     95.67 o 
   9   3   4      545.44      576.39     39.85 o 
  10   3   4      568.23      485.36     38.47 o 
  11   3   4      748.68      631.34     49.29 o 
  12   3   4      603.84      636.83     74.20 o 
  13   3   4      352.53      366.28     81.71 o 
 -13   4   4       37.53       13.85     64.80 o 
 -12   4   4      176.11      193.13     59.84 o 
 -11   4   4     1294.05     1346.78     99.94 o 
 -10   4   4      864.21      994.21     87.56 o 
  -9   4   4      899.71      965.06     94.65 o 
  -8   4   4     2535.44     2483.46    135.83 o 
  -7   4   4     1100.57     1022.72     73.10 o 
  -6   4   4     2584.08     2489.76     94.65 o 
  -5   4   4     8200.38     7691.69    272.17 o 
  -4   4   4     3169.97     3185.60    114.00 o 
  -3   4   4     2976.64     2864.51    154.46 o 
  -2   4   4     2238.33     2087.35    127.45 o 
  -1   4   4     2937.79     2901.95    122.70 o 
   0   4   4      167.29      178.95     57.97 o 
   1   4   4     2968.70     2827.88    106.28 o 
   2   4   4     2228.59     2247.03     65.75 o 
   3   4   4     2971.52     2812.79     63.89 o 
   4   4   4     3170.92     3073.22     58.09 o 
   5   4   4     8225.26     7745.09    118.18 o 
   6   4   4     2584.53     2102.07    159.44 o 
   7   4   4     1110.70     1196.34     66.48 o 
   8   4   4     2533.14     2328.62    154.74 o 
   9   4   4      891.41      806.61     50.60 o 
  10   4   4      862.44      808.35     62.65 o 
  11   4   4     1294.98     1075.21    218.77 o 
  12   4   4      174.34       96.58     61.05 o 
  13   4   4       37.86       55.76     53.17 o 
 -13   5   4       84.41      160.60    128.95 o 
 -12   5   4      402.09      554.04    147.93 o 
 -11   5   4      666.03      768.35     62.21 o 
 -10   5   4      290.98      325.62     52.40 o 
  -9   5   4     1221.44     1316.32     83.43 o 
  -8   5   4     5524.78     5699.43    228.63 o 
  -7   5   4      349.86      428.04     56.80 o 
  -6   5   4     4661.61     4734.04    165.70 o 
  -5   5   4     6811.95     6619.18    204.85 o 
  -4   5   4     4485.99     4468.12    136.53 o 
  -3   5   4     3920.52     3933.81    209.23 o 
  -2   5   4    13197.39    13408.59    360.33 o 
  -1   5   4     4708.75     4344.49     82.66 o 
   0   5   4     1042.54     1054.88     57.36 o 
   1   5   4     4740.72     4312.43    132.40 o 
   2   5   4    13264.81    13412.13    235.50 o 
   3   5   4     3909.36     3692.78     89.86 o 
   4   5   4     4468.96     4405.33     67.66 o 
   5   5   4     6821.91     6603.96     94.35 o 
   6   5   4     4654.24     4568.17     75.38 o 
   7   5   4      341.11      340.71     33.13 o 
   8   5   4     5498.74     5634.32    189.86 o 
   9   5   4     1230.69     1221.99     85.55 o 
  10   5   4      290.14      261.58     24.74 o 
  11   5   4      667.89      745.91     80.51 o 
  12   5   4      406.17      425.71     69.00 o 
  13   5   4       84.50       49.75     50.13 o 
 -13   6   4        9.01        3.19     37.44 o 
 -12   6   4       15.99       71.47     45.14 o 
 -11   6   4     1165.98     1196.51     88.05 o 
 -10   6   4      357.18      394.78     61.94 o 
  -9   6   4      666.56      936.13    121.90 o 
  -8   6   4     2098.53     2296.30    149.35 o 
  -7   6   4      369.58      410.71     83.03 o 
  -6   6   4     2652.42     2849.95    121.95 o 
  -5   6   4    11036.98    11257.13    310.93 o 
  -4   6   4     1368.88     1429.34     99.66 o 
  -3   6   4     8367.76     8782.74    288.97 o 
  -2   6   4     5891.49     5737.05    160.41 o 
  -1   6   4    14711.22    15244.84    229.51 o 
   0   6   4     1527.99     1915.12     65.94 o 
   1   6   4    14709.94    15260.02    267.59 o 
   2   6   4     5936.93     5904.76    121.85 o 
   3   6   4     8378.46     8711.16    175.22 o 
   4   6   4     1357.52     1302.54     54.97 o 
   5   6   4    11090.43    11106.71    160.73 o 
   6   6   4     2657.35     2743.63     61.62 o 
   7   6   4      380.17      368.98     29.25 o 
   8   6   4     2089.34     2022.32     94.10 o 
   9   6   4      650.92      653.58     62.33 o 
  10   6   4      360.81      245.73     47.33 o 
  11   6   4     1161.45     1101.05    109.59 o 
  12   6   4       17.52      -23.68     31.17 o 
  13   6   4        8.86      -34.06    197.01 o 
 -13   7   4      112.48      134.72     61.25 o 
 -12   7   4      391.13      384.34     88.63 o 
 -11   7   4      813.52      830.17     67.55 o 
 -10   7   4       23.62        5.62     51.79 o 
  -9   7   4      712.31      722.04     88.03 o 
  -8   7   4    10845.07    11181.01    534.89 o 
  -7   7   4     2858.76     2911.82    134.01 o 
  -6   7   4      673.07      629.78     85.67 o 
  -5   7   4     3144.83     3096.89    137.48 o 
  -4   7   4     2005.77     1923.03    104.72 o 
  -3   7   4      938.73     1223.69    106.46 o 
  -2   7   4     5571.70     5361.83    188.73 o 
  -1   7   4     1501.65     1671.41     56.06 o 
   0   7   4       20.04       59.66     26.46 o 
   1   7   4     1531.28     1781.83     65.61 o 
   2   7   4     5673.07     5902.65    119.76 o 
   3   7   4      935.61      982.55     55.17 o 
   4   7   4     2035.37     1897.07     66.58 o 
   5   7   4     3146.60     3133.84     85.88 o 
   6   7   4      665.96      633.98     36.61 o 
   7   7   4     2863.91     2801.11     88.27 o 
   8   7   4    10799.23    10385.17    294.55 o 
   9   7   4      712.21      613.15     42.87 o 
  10   7   4       22.22       -5.77     31.15 o 
  11   7   4      818.68      715.44    112.67 o 
  12   7   4      389.88      534.49    224.06 o 
  13   7   4      111.39       75.97    163.61 o 
 -12   8   4      109.52      108.45     59.37 o 
 -11   8   4      637.92      558.71     76.10 o 
 -10   8   4     1149.73     1337.41    105.30 o 
  -9   8   4     1153.95     1272.77     92.73 o 
  -8   8   4      201.58      177.64     74.10 o 
  -7   8   4     2320.08     2401.26    123.38 o 
  -6   8   4     3664.44     3715.70    166.52 o 
  -5   8   4     6482.29     6795.90    202.42 o 
  -4   8   4      668.86      615.38     94.92 o 
  -3   8   4     1300.41     1241.03     97.94 o 
  -2   8   4      156.95      158.95     27.66 o 
  -1   8   4     5953.79     5964.76    122.46 o 
   0   8   4      120.46      187.97     34.23 o 
   1   8   4     5930.91     6106.07    117.35 o 
   2   8   4      158.14      143.43     36.83 o 
   3   8   4     1322.71     1270.80     49.62 o 
   4   8   4      661.04      698.81     56.44 o 
   5   8   4     6489.47     6512.18    156.80 o 
   6   8   4     3669.70     3672.27     98.25 o 
   7   8   4     2331.38     2222.38     84.42 o 
   8   8   4      198.11      182.63     25.15 o 
   9   8   4     1145.11      993.31    140.38 o 
  10   8   4     1148.25      932.28    137.76 o 
  11   8   4      636.99      975.97    146.44 o 
  12   8   4      110.52      250.36    144.25 o 
 -12   9   4      342.99      266.23     66.13 o 
 -11   9   4      371.46      286.96     83.94 o 
 -10   9   4      476.75      520.91    110.19 o 
  -9   9   4      672.31      657.92     96.94 o 
  -8   9   4      986.43     1070.54    123.29 o 
  -7   9   4     2110.34     2212.59    157.00 o 
  -6   9   4     2624.47     2794.51    126.73 o 
  -5   9   4     1209.82     1152.60    117.33 o 
  -4   9   4     4615.06     4418.02    205.44 o 
  -3   9   4     4681.58     4647.83    189.15 o 
  -2   9   4     1322.02     1399.92    116.56 o 
  -1   9   4     3029.37     2827.44     68.98 o 
   0   9   4     1766.30     1664.02     70.38 o 
   1   9   4     3022.95     2842.03     76.90 o 
   2   9   4     1322.24     1342.88     56.16 o 
   3   9   4     4687.44     4633.45    122.17 o 
   4   9   4     4631.85     4731.54    121.62 o 
   5   9   4     1202.42     1176.84     67.96 o 
   6   9   4     2621.96     2683.58    121.52 o 
   7   9   4     2123.71     1998.09    140.40 o 
   8   9   4      982.67      861.19     85.57 o 
   9   9   4      673.99      600.01     85.32 o 
  10   9   4      477.37      255.62    122.81 o 
  11   9   4      374.91      405.94    157.78 o 
  12   9   4      339.82      362.46    416.42 o 
 -12  10   4      428.53      313.22    111.56 o 
 -11  10   4       97.18      127.75     62.54 o 
 -10  10   4     1240.00     1174.52    209.77 o 
  -9  10   4      861.38      935.55    121.23 o 
  -8  10   4      332.89      331.82     67.15 o 
  -7  10   4     1712.51     1804.43    125.00 o 
  -6  10   4     1638.03     1739.68    135.24 o 
  -5  10   4      964.26     1192.37    144.52 o 
  -4  10   4     3557.65     3658.35    147.20 o 
  -3  10   4      615.86      599.88     72.06 o 
  -2  10   4      445.47      585.66     77.05 o 
  -1  10   4     1197.40     1190.25     48.52 o 
   0  10   4     4772.82     4976.41    110.30 o 
   1  10   4     1193.44     1249.44     53.94 o 
   2  10   4      442.06      462.21     41.98 o 
   3  10   4      606.01      683.23     51.43 o 
   4  10   4     3561.96     3551.04    110.18 o 
   5  10   4      967.55     1003.86     63.89 o 
   6  10   4     1632.10     1622.61     63.93 o 
   7  10   4     1723.78     1666.61     83.83 o 
   8  10   4      333.93      302.32     52.03 o 
   9  10   4      860.88      712.12    140.17 o 
  10  10   4     1235.22     1487.73    150.70 o 
  11  10   4       95.35      -31.29    173.09 o 
 -11  11   4       49.81       35.78     53.33 o 
 -10  11   4      414.68      434.78    115.79 o 
  -9  11   4      754.34      907.64    183.70 o 
  -8  11   4       53.24       30.14     54.98 o 
  -7  11   4     3283.00     3590.59    295.42 o 
  -6  11   4     1422.43     1284.03    226.79 o 
  -5  11   4        6.16       30.89     62.34 o 
  -4  11   4      721.27      671.13    164.59 o 
  -3  11   4     3925.08     3992.90    343.39 o 
  -2  11   4      269.15      273.43     46.99 o 
  -1  11   4     1463.01     1521.83     56.92 o 
   0  11   4       60.39       68.55     37.26 o 
   1  11   4     1481.16     1579.24     59.97 o 
   2  11   4      268.66      374.52     41.37 o 
   3  11   4     3913.17     4142.97    125.85 o 
   4  11   4      715.82      722.46     54.04 o 
   5  11   4        6.27        5.83     39.92 o 
   6  11   4     1424.25     1407.75     83.55 o 
   7  11   4     3272.57     3293.97    180.32 o 
   8  11   4       52.82       82.05     34.43 o 
   9  11   4      750.88      582.06    116.85 o 
  10  11   4      416.59      348.67    139.59 o 
  11  11   4       49.78       62.86     89.28 o 
 -11  12   4       42.33      175.21    105.21 o 
 -10  12   4      930.00      758.99    121.45 o 
  -9  12   4      232.88      289.99    111.19 o 
  -8  12   4      355.64      374.66     94.34 o 
  -7  12   4      562.74      618.25    121.50 o 
  -6  12   4     1992.63     1826.70    138.48 o 
  -5  12   4      498.88      421.04     75.41 o 
  -4  12   4     2929.35     2953.12    168.40 o 
  -3  12   4      772.65      689.82     62.94 o 
  -2  12   4      123.14      127.66     37.91 o 
  -1  12   4     1403.81     1362.57     67.81 o 
   0  12   4     5467.36     5577.70    145.73 o 
   1  12   4     1395.32     1503.42     66.20 o 
   2  12   4      120.53      161.56     38.51 o 
   3  12   4      765.71      779.39     57.56 o 
   4  12   4     2933.82     2886.60     89.27 o 
   5  12   4      498.51      530.56     49.69 o 
   6  12   4     2002.73     2118.18     93.25 o 
   7  12   4      563.14      555.30     60.37 o 
   8  12   4      357.43      355.78     60.25 o 
   9  12   4      233.41      332.40     64.56 o 
  10  12   4      920.97     1154.07    150.09 o 
  11  12   4       42.71       37.08     92.45 o 
 -10  13   4      300.38      312.90    233.68 o 
  -9  13   4      286.80      199.34     74.56 o 
  -8  13   4      169.93      213.09    120.83 o 
  -7  13   4     1519.87     1617.85    155.40 o 
  -6  13   4      468.73      561.63    112.84 o 
  -5  13   4       54.24       85.92     51.30 o 
  -4  13   4      306.31      423.21     66.05 o 
  -3  13   4     3575.83     3190.34    146.50 o 
  -2  13   4     1181.48     1137.34     51.76 o 
  -1  13   4      562.85      609.27     58.04 o 
   0  13   4     6295.01     6242.74    142.79 o 
   1  13   4      559.71      648.06     53.50 o 
   2  13   4     1172.31     1412.38     74.22 o 
   3  13   4     3595.19     3544.16    102.65 o 
   4  13   4      306.39      325.79     58.85 o 
   5  13   4       54.89       91.10     37.11 o 
   6  13   4      457.96      527.57     54.53 o 
   7  13   4     1518.92     1471.54     86.64 o 
   8  13   4      170.08      207.11     61.40 o 
   9  13   4      281.89      254.72     72.47 o 
  10  13   4      301.09      429.61    131.17 o 
 -10  14   4      515.22      670.41    269.63 o 
  -9  14   4       79.50       91.21    185.08 o 
  -8  14   4      583.06      497.97    185.74 o 
  -7  14   4      154.91      158.12     96.44 o 
  -6  14   4      842.96      918.11    210.12 o 
  -5  14   4     1441.38     1486.20     93.40 o 
  -4  14   4     1629.30     1676.48     85.92 o 
  -3  14   4      366.67      217.45     39.03 o 
  -2  14   4      112.85       61.33     41.47 o 
  -1  14   4       83.34      110.26     39.77 o 
   0  14   4     3068.08     3231.11    100.64 o 
   1  14   4       83.49      132.83     53.36 o 
   2  14   4      114.25      160.60     47.07 o 
   3  14   4      369.92      407.83     46.29 o 
   4  14   4     1627.27     1662.19     72.34 o 
   5  14   4     1433.95     1340.25     82.59 o 
   6  14   4      848.05      780.38     66.07 o 
   7  14   4      156.32      149.08     40.60 o 
   8  14   4      584.72      654.45    141.07 o 
   9  14   4       79.04      123.45     60.89 o 
  10  14   4      514.80      659.78    184.23 o 
  -9  15   4      115.23       67.18     98.23 o 
  -8  15   4      641.79      493.58     63.10 o 
  -7  15   4       36.50      -23.86     37.99 o 
  -6  15   4      731.26      708.06     96.70 o 
  -5  15   4     1346.35     1143.49     84.95 o 
  -4  15   4      383.29      371.10     56.83 o 
  -3  15   4      988.96      917.39     63.05 o 
  -2  15   4     1692.62     1712.74     86.26 o 
  -1  15   4     1314.40     1594.35     91.73 o 
   0  15   4     3046.73     3082.04    107.75 o 
   1  15   4     1323.05     1419.43     70.87 o 
   2  15   4     1694.55     1832.99     83.34 o 
   3  15   4      994.19     1028.72     77.68 o 
   4  15   4      381.16      465.38     50.87 o 
   5  15   4     1353.03     1180.74     99.78 o 
   6  15   4      724.74      758.14     86.44 o 
   7  15   4       37.70        3.21     38.09 o 
   8  15   4      639.78      621.93     85.28 o 
   9  15   4      114.77      212.77     97.08 o 
  -9  16   4      264.91      218.36    199.72 o 
  -8  16   4      283.93      202.98    146.95 o 
  -7  16   4       91.54       37.40     45.17 o 
  -6  16   4      301.53      200.68     76.06 o 
  -5  16   4      744.75      716.76     65.39 o 
  -4  16   4      242.34      199.02     55.34 o 
  -3  16   4      659.69      405.57     96.71 o 
  -2  16   4      390.52      318.34     50.03 o 
  -1  16   4     1466.69     1447.57     81.79 o 
   0  16   4      162.49      102.85     55.75 o 
   1  16   4     1467.51     1588.92     85.65 o 
   2  16   4      390.07      454.20     50.13 o 
   3  16   4      656.68      720.31     58.52 o 
   4  16   4      238.83      208.77     51.28 o 
   5  16   4      748.21      873.42     65.54 o 
   6  16   4      302.56      355.59     49.89 o 
   7  16   4       92.35      145.69     40.64 o 
   8  16   4      282.06      316.85     58.35 o 
   9  16   4      263.01      294.05    199.95 o 
  -8  17   4      712.32      542.34    252.98 o 
  -7  17   4       26.96      -15.69    107.53 o 
  -6  17   4      385.11      238.01     73.14 o 
  -5  17   4      382.47      306.21     64.00 o 
  -4  17   4      307.51      175.12     71.06 o 
  -3  17   4      114.88       60.62     22.87 o 
  -2  17   4     1371.34     1302.17     71.30 o 
  -1  17   4      447.24      500.11     54.18 o 
   0  17   4      170.19      166.29     44.81 o 
   1  17   4      445.52      456.79     73.31 o 
   2  17   4     1376.66     1558.61     94.63 o 
   3  17   4      114.73      142.32     45.54 o 
   4  17   4      306.42      471.63     93.88 o 
   5  17   4      381.20      422.95     61.23 o 
   6  17   4      382.96      342.54     88.87 o 
   7  17   4       26.68      166.48     65.25 o 
   8  17   4      709.48      743.13    102.24 o 
  -7  18   4      158.06      169.18    192.73 o 
  -6  18   4       64.02       48.64     96.83 o 
  -5  18   4      542.59      529.48     83.02 o 
  -4  18   4      162.51      169.78     87.71 o 
  -3  18   4      165.62      105.63     52.90 o 
  -2  18   4      164.59      210.14     60.21 o 
  -1  18   4      709.00      821.34     80.64 o 
   0  18   4       56.75       46.15     51.16 o 
   1  18   4      710.63      869.52     87.27 o 
   2  18   4      162.16      138.37     54.93 o 
   3  18   4      166.79      155.86     45.65 o 
   4  18   4      160.13       72.87     47.00 o 
   5  18   4      544.63      664.30    102.85 o 
   6  18   4       64.63      120.67     64.84 o 
   7  18   4      157.69      175.30     82.08 o 
  -6  19   4      168.54      258.97    231.01 o 
  -5  19   4      179.61      257.37    112.03 o 
  -4  19   4      338.53      289.47     76.05 o 
  -3  19   4       83.15       14.69     60.87 o 
  -2  19   4      292.46      351.30     62.70 o 
  -1  19   4      279.70      250.04     61.69 o 
   0  19   4       91.55       79.13     52.72 o 
   1  19   4      278.81      330.66     62.20 o 
   2  19   4      294.24      370.55     65.80 o 
   3  19   4       82.80       76.26     57.83 o 
   4  19   4      338.16      285.57     52.19 o 
   5  19   4      178.41      144.68     70.46 o 
   6  19   4      167.77      245.64     84.02 o 
  -4  20   4      426.83      490.06    152.38 o 
  -3  20   4      248.59      197.56     76.26 o 
  -2  20   4      130.66       34.55     57.94 o 
  -1  20   4      257.22      178.75     73.85 o 
   0  20   4      379.46      516.60    107.45 o 
   1  20   4      255.02      191.71     67.12 o 
   2  20   4      130.81      113.27     55.95 o 
   3  20   4      247.30      140.50     75.61 o 
   4  20   4      425.14      421.56     94.20 o 
  -1  21   4      171.35       56.23     64.25 o 
   0  21   4      328.50      388.44     73.04 o 
   1  21   4      173.51      191.70     57.85 o 
   1   0   5    15116.34    15213.27    382.33 o 
   2   0   5      569.68      794.06     88.28 o 
   3   0   5    17997.42    17639.01    307.03 o 
   4   0   5     2460.42     2359.90     55.50 o 
   5   0   5     3764.47     3551.30    114.21 o 
   6   0   5      185.87      216.15     31.62 o 
   7   0   5      935.18      928.35     47.23 o 
   8   0   5     3212.37     3228.51     91.84 o 
   9   0   5       61.56       34.65     31.91 o 
  10   0   5       45.71       28.67     21.93 o 
  11   0   5     1325.43     1272.16    138.66 o 
  12   0   5     1838.89     1674.84    178.54 o 
  13   0   5       28.61      102.13    105.42 o 
 -13   1   5      261.18      311.10    105.34 o 
 -12   1   5      679.08      628.92    226.01 o 
 -11   1   5      454.25      481.56     52.51 o 
 -10   1   5      430.67      500.60     55.64 o 
  -9   1   5     1682.01     1760.55     61.55 o 
  -8   1   5     4747.66     4835.15    140.73 o 
  -7   1   5      762.24      732.85     50.23 o 
  -6   1   5     3477.53     3342.36     91.14 o 
  -5   1   5     1637.68     1608.02     91.73 o 
  -4   1   5     6536.43     6564.48    184.71 o 
  -3   1   5     3833.55     3959.61    155.98 o 
  -2   1   5       25.83       76.66     62.15 o 
  -1   1   5   111124.08   117176.30   3620.91 o 
   0   1   5     4247.94     3675.31    159.57 o 
   1   1   5   111008.16   116085.69   3453.43 o 
   2   1   5       29.15       70.40     51.21 o 
   3   1   5     3816.11     3844.52     85.02 o 
   4   1   5     6510.56     6494.42    147.40 o 
   5   1   5     1635.88     1569.64     98.19 o 
   6   1   5     3477.56     3491.54    137.88 o 
   7   1   5      766.19      715.19     31.42 o 
   8   1   5     4730.02     4723.47    103.60 o 
   9   1   5     1675.54     1660.05     56.29 o 
  10   1   5      427.17      359.90     26.19 o 
  11   1   5      453.30      374.10     56.93 o 
  12   1   5      676.92      685.25     75.44 o 
  13   1   5      257.97      238.01     98.02 o 
 -13   2   5      123.79      101.39    100.58 o 
 -12   2   5      577.00      672.82     97.41 o 
 -11   2   5     1012.39      931.70     91.87 o 
 -10   2   5      977.26     1021.92     73.56 o 
  -9   2   5      142.56      156.80     47.25 o 
  -8   2   5     1553.00     1660.74     85.59 o 
  -7   2   5      818.50      830.67     48.19 o 
  -6   2   5     4748.61     4874.44    121.41 o 
  -5   2   5    16481.72    16855.54    433.90 o 
  -4   2   5     7407.03     7479.28    195.59 o 
  -3   2   5     2908.95     2773.21    126.90 o 
  -2   2   5      893.13     1131.42    117.07 o 
  -1   2   5     1245.63     1157.52     91.53 o 
   0   2   5      453.61      422.34     71.18 o 
   1   2   5     1285.37      908.14    108.96 o 
   2   2   5      910.67      975.22     79.33 o 
   3   2   5     2919.34     2640.17     70.64 o 
   4   2   5     7399.65     7548.12    139.91 o 
   5   2   5    16459.26    17125.86    321.71 o 
   6   2   5     4776.75     4869.77    183.19 o 
   7   2   5      799.63      890.87     59.43 o 
   8   2   5     1545.80     1491.53     53.29 o 
   9   2   5      143.72      222.52     53.17 o 
  10   2   5      972.13      785.55    109.45 o 
  11   2   5     1007.04      804.81    182.57 o 
  12   2   5      572.01      725.65     86.16 o 
  13   2   5      123.93      198.80     89.18 o 
 -13   3   5      293.68      530.30    151.98 o 
 -12   3   5      300.82      215.20     61.16 o 
 -11   3   5       76.18      103.62     36.67 o 
 -10   3   5      516.94      581.19     74.21 o 
  -9   3   5      984.91     1094.60     86.28 o 
  -8   3   5     1544.35     1553.40     95.85 o 
  -7   3   5     3664.83     3649.29    143.66 o 
  -6   3   5     2231.02     2250.57    117.04 o 
  -5   3   5      714.41      614.61     60.60 o 
  -4   3   5     3330.16     3224.73    106.09 o 
  -3   3   5     5650.32     5428.27    145.18 o 
  -2   3   5     7313.09     6987.26    164.08 o 
  -1   3   5     7332.93     6930.85    375.81 o 
   0   3   5     7109.35     7223.51    194.64 o 
   1   3   5     7308.76     7208.09    245.20 o 
   2   3   5     7279.79     7052.66    174.62 o 
   3   3   5     5655.69     5452.05    124.05 o 
   4   3   5     3309.55     3248.09     83.43 o 
   5   3   5      711.28      588.33     48.91 o 
   6   3   5     2237.14     2287.76     67.41 o 
   7   3   5     3660.44     3754.60    121.96 o 
   8   3   5     1534.52     1418.00     74.59 o 
   9   3   5      986.25      906.51     69.35 o 
  10   3   5      516.17      662.53     87.06 o 
  11   3   5       75.22       30.82     45.38 o 
  12   3   5      299.51      267.37     70.25 o 
  13   3   5      289.70      290.83     75.27 o 
 -13   4   5      454.26      534.78    121.52 o 
 -12   4   5      149.00      105.44     61.20 o 
 -11   4   5      527.78      614.56    122.04 o 
 -10   4   5     1220.98     1195.51     65.92 o 
  -9   4   5      420.58      467.60     51.72 o 
  -8   4   5      387.47      310.08     50.99 o 
  -7   4   5      773.52      809.19     88.65 o 
  -6   4   5     6282.07     6365.93    171.65 o 
  -5   4   5     3831.56     3825.48    176.66 o 
  -4   4   5     4137.77     4071.00    108.34 o 
  -3   4   5     6526.67     6702.53    253.31 o 
  -2   4   5     3232.36     3161.69     88.18 o 
  -1   4   5     2631.95     2679.27     90.43 o 
   0   4   5     7041.35     7379.43    209.48 o 
   1   4   5     2617.73     2737.88    119.00 o 
   2   4   5     3233.93     3254.44     96.91 o 
   3   4   5     6537.24     6886.69    115.29 o 
   4   4   5     4119.44     4023.70     61.09 o 
   5   4   5     3809.64     3624.67     70.24 o 
   6   4   5     6274.83     6449.55    131.01 o 
   7   4   5      776.95      756.72     61.68 o 
   8   4   5      389.95      413.16     42.17 o 
   9   4   5      423.12      332.43     75.94 o 
  10   4   5     1228.92     1267.57     61.65 o 
  11   4   5      530.59      619.29     78.66 o 
  12   4   5      150.98      143.23     57.29 o 
  13   4   5      452.16      454.07    103.25 o 
 -13   5   5      627.40      703.26    116.69 o 
 -12   5   5      105.34       98.02     59.66 o 
 -11   5   5      154.65       78.18     56.58 o 
 -10   5   5      610.04      636.94     57.88 o 
  -9   5   5      992.44     1039.86     90.55 o 
  -8   5   5      154.82      188.74     52.70 o 
  -7   5   5     6270.00     6157.85    223.61 o 
  -6   5   5      821.96      841.74     70.06 o 
  -5   5   5      768.36      906.82    131.14 o 
  -4   5   5     2775.91     2684.46    151.90 o 
  -3   5   5     8493.92     8732.15    302.67 o 
  -2   5   5     3337.63     3239.94     88.38 o 
  -1   5   5     2665.50     2753.25    115.28 o 
   0   5   5    37047.75    34988.19    696.87 o 
   1   5   5     2682.98     2746.55    112.29 o 
   2   5   5     3354.70     3352.24     96.37 o 
   3   5   5     8498.73     8440.16    159.02 o 
   4   5   5     2786.35     2545.47     59.20 o 
   5   5   5      766.06      749.23     39.00 o 
   6   5   5      827.26      757.65     53.61 o 
   7   5   5     6296.39     5776.90    173.67 o 
   8   5   5      151.71      139.33     44.72 o 
   9   5   5      987.72     1071.17     63.32 o 
  10   5   5      613.38      706.80     69.94 o 
  11   5   5      153.48      177.98     46.12 o 
  12   5   5      104.95       30.35     43.77 o 
  13   5   5      621.84      844.82    203.62 o 
 -13   6   5      305.24      385.12    126.87 o 
 -12   6   5      205.36      297.29     95.61 o 
 -11   6   5      493.76      447.02     87.92 o 
 -10   6   5     1946.34     1832.62    133.02 o 
  -9   6   5        2.11      -37.48     57.78 o 
  -8   6   5      167.88      248.16     89.50 o 
  -7   6   5      247.08      296.03     73.43 o 
  -6   6   5     3822.16     3981.70    147.10 o 
  -5   6   5     1808.51     1752.82    238.74 o 
  -4   6   5     8338.70     8342.34    446.17 o 
  -3   6   5     3351.71     3478.47    171.35 o 
  -2   6   5     2100.97     2210.98    189.10 o 
  -1   6   5     7039.55     7765.12    136.76 o 
   0   6   5    17869.27    17913.65    296.05 o 
   1   6   5     7007.83     7723.52    177.91 o 
   2   6   5     2119.31     2505.77     74.60 o 
   3   6   5     3362.75     3273.02     79.48 o 
   4   6   5     8269.25     8211.98    180.69 o 
   5   6   5     1813.88     1788.14     41.81 o 
   6   6   5     3818.62     3664.39     59.44 o 
   7   6   5      256.18      270.85     26.24 o 
   8   6   5      165.40      176.61     25.04 o 
   9   6   5        2.38       12.94     24.65 o 
  10   6   5     1964.15     1786.31    120.96 o 
  11   6   5      496.63      566.47     62.17 o 
  12   6   5      207.22      154.63     70.15 o 
  13   6   5      306.43      299.39    167.41 o 
 -12   7   5      112.65      165.95     51.49 o 
 -11   7   5      140.76      164.73     51.83 o 
 -10   7   5     1309.00     1133.70    110.32 o 
  -9   7   5     1938.62     2059.94    178.54 o 
  -8   7   5      989.54     1122.27     92.09 o 
  -7   7   5     1865.18     1877.51    105.88 o 
  -6   7   5     1358.17     1252.04    106.22 o 
  -5   7   5      172.09      202.43    110.62 o 
  -4   7   5     3973.37     4274.52    231.11 o 
  -3   7   5     7670.74     8175.10    415.75 o 
  -2   7   5     3244.34     3140.85    114.48 o 
  -1   7   5     1267.41     1270.79     51.06 o 
   0   7   5     8674.76     8607.04    152.55 o 
   1   7   5     1275.57     1307.22     55.63 o 
   2   7   5     3274.62     3430.81     78.94 o 
   3   7   5     7608.73     7645.67    148.53 o 
   4   7   5     3969.43     4042.53    110.54 o 
   5   7   5      170.49      231.34     35.20 o 
   6   7   5     1359.69     1278.45     55.15 o 
   7   7   5     1873.25     1821.23     66.77 o 
   8   7   5      988.68      922.33     32.76 o 
   9   7   5     1947.30     1590.08    176.71 o 
  10   7   5     1317.48     1184.14     78.53 o 
  11   7   5      140.45      163.36     37.60 o 
  12   7   5      114.67      203.62    245.66 o 
 -12   8   5      248.81      237.58     55.05 o 
 -11   8   5      502.86      522.61     65.18 o 
 -10   8   5     1455.09     1514.64    132.89 o 
  -9   8   5      327.10      375.80     65.64 o 
  -8   8   5       30.91      -29.60     56.56 o 
  -7   8   5     1926.63     1982.17    111.52 o 
  -6   8   5     1466.78     1387.97    164.42 o 
  -5   8   5     1958.84     1890.54    152.02 o 
  -4   8   5     1854.86     1789.60    201.72 o 
  -3   8   5     2566.21     2743.74    252.13 o 
  -2   8   5     2309.28     2234.29    103.52 o 
  -1   8   5     1076.32     1145.47     48.78 o 
   0   8   5    11757.37    12273.14    226.73 o 
   1   8   5     1056.92     1125.51     53.03 o 
   2   8   5     2344.10     2321.30     75.34 o 
   3   8   5     2572.61     2564.43     70.45 o 
   4   8   5     1830.75     1771.10     66.76 o 
   5   8   5     1972.90     1934.52     69.34 o 
   6   8   5     1477.41     1348.62     79.45 o 
   7   8   5     1933.77     1871.03     89.13 o 
   8   8   5       32.43       25.28     15.78 o 
   9   8   5      320.46      297.64     55.38 o 
  10   8   5     1453.52     1203.35    170.99 o 
  11   8   5      501.24      725.04    102.72 o 
  12   8   5      248.20      284.27    228.02 o 
 -12   9   5      181.01      108.75     53.91 o 
 -11   9   5      423.06      398.29     63.63 o 
 -10   9   5      576.93      588.02     79.68 o 
  -9   9   5      580.00      742.72     74.93 o 
  -8   9   5     2917.63     3120.22    168.63 o 
  -7   9   5      862.09      814.23    111.72 o 
  -6   9   5     1116.57     1265.36    246.99 o 
  -5   9   5     1603.46     1643.60    141.54 o 
  -4   9   5      751.27      776.63    115.84 o 
  -3   9   5     1236.59     1103.62    106.18 o 
  -2   9   5     2761.42     2674.69     68.39 o 
  -1   9   5     5934.10     5400.99    244.55 o 
   0   9   5     1432.27     1387.25     47.76 o 
   1   9   5     5937.36     5784.39    113.49 o 
   2   9   5     2761.63     2715.37     93.88 o 
   3   9   5     1235.33     1218.08     64.45 o 
   4   9   5      746.15      798.81     60.64 o 
   5   9   5     1608.20     1727.72     68.40 o 
   6   9   5     1119.43     1154.06     57.51 o 
   7   9   5      858.75      819.55     82.17 o 
   8   9   5     2921.49     2699.48    234.78 o 
   9   9   5      577.76      432.19    164.86 o 
  10   9   5      574.57      675.95    110.39 o 
  11   9   5      417.14      494.95    125.02 o 
  12   9   5      180.40      186.66    193.73 o 
 -12  10   5      362.06      238.78    112.25 o 
 -11  10   5      572.59      421.45    131.84 o 
 -10  10   5      122.80      102.16     67.52 o 
  -9  10   5      498.39      480.93     95.26 o 
  -8  10   5      314.84      138.84    111.33 o 
  -7  10   5     1170.87     1101.35    162.93 o 
  -6  10   5      390.51      346.79    124.22 o 
  -5  10   5     2412.68     2411.69    185.76 o 
  -4  10   5     1026.81     1221.02    151.48 o 
  -3  10   5     1725.48     1767.72    125.40 o 
  -2  10   5     3148.77     3195.27     83.80 o 
  -1  10   5     2724.93     2763.80     78.37 o 
   0  10   5      365.34      407.70     52.94 o 
   1  10   5     2722.30     2843.26     82.72 o 
   2  10   5     3145.23     3259.82     96.05 o 
   3  10   5     1720.35     1824.55     71.88 o 
   4  10   5     1021.81      985.51     53.44 o 
   5  10   5     2401.08     2495.33    103.51 o 
   6  10   5      389.64      332.24     54.39 o 
   7  10   5     1167.94     1090.51    102.61 o 
   8  10   5      317.71      199.67     33.96 o 
   9  10   5      499.02      452.72     99.33 o 
  10  10   5      124.17      228.35    120.35 o 
  11  10   5      571.77      853.38    247.96 o 
  12  10   5      360.60      463.87    177.98 o 
 -11  11   5      388.93      411.62     97.56 o 
 -10  11   5       61.85       88.15     74.78 o 
  -9  11   5      220.58      211.43    127.82 o 
  -8  11   5     1919.19     1971.35    349.52 o 
  -7  11   5      225.88      185.27    110.35 o 
  -6  11   5     1180.88     1362.34    356.84 o 
  -5  11   5     1277.95     1339.71    167.41 o 
  -4  11   5     1343.19     1494.67    181.10 o 
  -3  11   5       68.48      122.76     80.58 o 
  -2  11   5     3677.45     3790.53    137.70 o 
  -1  11   5     2911.18     2835.06     81.04 o 
   0  11   5       82.92      129.15     38.39 o 
   1  11   5     2909.50     2878.84     84.10 o 
   2  11   5     3671.09     3785.28    102.19 o 
   3  11   5       68.46       53.96     39.48 o 
   4  11   5     1327.95     1381.52     69.86 o 
   5  11   5     1282.74     1323.94     85.75 o 
   6  11   5     1185.92     1166.57     67.16 o 
   7  11   5      224.90      136.17     46.58 o 
   8  11   5     1914.00     1761.82    247.58 o 
   9  11   5      222.21      267.67     48.07 o 
  10  11   5       61.12       20.73     84.83 o 
  11  11   5      386.90      492.41    149.70 o 
 -11  12   5      622.39      480.23    138.77 o 
 -10  12   5        5.94       21.11     62.33 o 
  -9  12   5      341.49      304.11    127.12 o 
  -8  12   5      490.92      481.83     93.59 o 
  -7  12   5       89.13        8.09     70.98 o 
  -6  12   5      403.73      275.35    126.84 o 
  -5  12   5     2701.33     2718.88    380.81 o 
  -4  12   5     1920.61     1815.84    137.26 o 
  -3  12   5      513.11      566.72    104.95 o 
  -2  12   5     1736.37     1610.11    113.87 o 
  -1  12   5     3385.25     3219.94     95.07 o 
   0  12   5      730.66      801.23     60.41 o 
   1  12   5     3373.81     3318.58     89.71 o 
   2  12   5     1718.55     1819.62     66.13 o 
   3  12   5      512.49      635.96     55.54 o 
   4  12   5     1914.08     1864.92     83.85 o 
   5  12   5     2691.94     2668.07     86.77 o 
   6  12   5      406.06      465.59     52.84 o 
   7  12   5       85.70       65.44     47.55 o 
   8  12   5      488.25      634.03     83.23 o 
   9  12   5      345.43      364.96    112.22 o 
  10  12   5        6.11      -39.05     87.07 o 
  11  12   5      621.00      700.75    136.18 o 
 -10  13   5       15.89       11.63    121.50 o 
  -9  13   5      102.46      216.40     70.03 o 
  -8  13   5     1487.03     1582.22    468.68 o 
  -7  13   5      774.78      726.83     98.12 o 
  -6  13   5      894.28      871.42    143.89 o 
  -5  13   5      759.17      758.81    163.11 o 
  -4  13   5     2292.23     2346.86    163.85 o 
  -3  13   5     1081.00     1231.60     96.94 o 
  -2  13   5     1424.19     1131.50    200.75 o 
  -1  13   5     1578.62     1527.30     71.51 o 
   0  13   5      840.49      880.46     68.58 o 
   1  13   5     1604.50     1559.76     78.20 o 
   2  13   5     1411.92     1492.46     70.24 o 
   3  13   5     1078.15     1067.09     70.45 o 
   4  13   5     2289.77     2408.54     94.23 o 
   5  13   5      771.42      872.41     92.10 o 
   6  13   5      902.69      889.62     69.69 o 
   7  13   5      770.89      737.71     96.33 o 
   8  13   5     1487.22     1378.49    129.29 o 
   9  13   5      103.07       67.20     89.60 o 
  10  13   5       16.51       14.72     76.04 o 
 -10  14   5      230.38      -37.95    386.13 o 
  -9  14   5      340.64      395.77     78.25 o 
  -8  14   5      111.31      141.23    124.49 o 
  -7  14   5      113.26       45.99     59.27 o 
  -6  14   5     1286.67     1347.62    192.40 o 
  -5  14   5      811.13      733.85    110.47 o 
  -4  14   5      212.28      116.29     68.53 o 
  -3  14   5     1675.33     1600.34     98.75 o 
  -2  14   5      464.09      410.17     51.50 o 
  -1  14   5     2708.38     2664.25    109.59 o 
   0  14   5       19.70       41.06     33.06 o 
   1  14   5     2712.13     2872.56     98.56 o 
   2  14   5      465.97      526.46     53.60 o 
   3  14   5     1677.41     1675.72     78.81 o 
   4  14   5      213.60      148.46     53.94 o 
   5  14   5      813.60      924.54     76.28 o 
   6  14   5     1292.10     1209.47     80.17 o 
   7  14   5      114.67       47.29     39.77 o 
   8  14   5      110.38       19.58     36.72 o 
   9  14   5      343.54      353.96    109.89 o 
  10  14   5      232.31      270.10    120.89 o 
  -9  15   5      201.21      485.33    239.00 o 
  -8  15   5      466.16      261.36    112.89 o 
  -7  15   5      440.20      376.15    139.81 o 
  -6  15   5      317.05      302.49    134.07 o 
  -5  15   5      508.18      427.12     80.35 o 
  -4  15   5     1276.66     1169.99    139.00 o 
  -3  15   5     1272.47     1096.52     85.20 o 
  -2  15   5      700.21      742.02     57.79 o 
  -1  15   5     1511.72     1504.52     69.75 o 
   0  15   5     2426.45     2437.87     92.37 o 
   1  15   5     1520.13     1594.61     83.64 o 
   2  15   5      696.97      926.05     69.62 o 
   3  15   5     1250.01     1205.14     66.82 o 
   4  15   5     1279.52     1350.27     72.19 o 
   5  15   5      512.02      475.39     71.52 o 
   6  15   5      316.73      310.30     71.74 o 
   7  15   5      437.68      350.84     75.74 o 
   8  15   5      468.73      551.44    126.98 o 
   9  15   5      203.21      310.20    112.77 o 
  -8  16   5       58.64       42.63     98.89 o 
  -7  16   5      289.49      250.98     82.71 o 
  -6  16   5      694.76      688.20    102.82 o 
  -5  16   5       88.17       26.98     62.28 o 
  -4  16   5      499.48      555.03     77.89 o 
  -3  16   5     1080.42     1119.72    139.79 o 
  -2  16   5       55.21       39.44     34.36 o 
  -1  16   5      360.34      382.50     45.78 o 
   0  16   5      758.09      808.69    101.77 o 
   1  16   5      360.39      457.23     60.52 o 
   2  16   5       55.36       84.47     45.21 o 
   3  16   5     1072.38      984.65     78.17 o 
   4  16   5      500.08      463.24     59.79 o 
   5  16   5       88.23       -1.68     43.59 o 
   6  16   5      693.06      684.13     77.73 o 
   7  16   5      291.54      345.96     65.94 o 
   8  16   5       59.71       27.17     39.00 o 
  -8  17   5        9.00       52.59    184.41 o 
  -7  17   5      549.88      905.81    193.73 o 
  -6  17   5      213.19      192.02     59.09 o 
  -5  17   5       27.65      117.77     61.63 o 
  -4  17   5      581.39      524.93    117.04 o 
  -3  17   5      910.95      844.05     95.37 o 
  -2  17   5       14.78       39.29     31.41 o 
  -1  17   5      304.58      269.59     52.94 o 
   0  17   5     1438.77     1518.68    118.56 o 
   1  17   5      303.24      345.83     47.69 o 
   2  17   5       14.94      -19.20     38.91 o 
   3  17   5      905.74      952.67    112.44 o 
   4  17   5      581.99      606.73     66.24 o 
   5  17   5       27.59       89.10     48.50 o 
   6  17   5      212.40      184.31     53.18 o 
   7  17   5      553.23      604.45     68.12 o 
   8  17   5        9.09       47.97    275.29 o 
  -7  18   5      216.69      271.62    145.13 o 
  -6  18   5      380.77      368.20    203.34 o 
  -5  18   5       74.33       75.80     93.81 o 
  -4  18   5      468.00      389.66    116.37 o 
  -3  18   5      360.63      412.58     84.70 o 
  -2  18   5      180.02      162.87     60.75 o 
  -1  18   5      147.57      149.97     56.70 o 
   0  18   5      639.17      750.26     61.24 o 
   1  18   5      146.47      169.62     77.49 o 
   2  18   5      180.37      211.40     51.85 o 
   3  18   5      361.52      284.14     57.50 o 
   4  18   5      468.04      388.59     66.47 o 
   5  18   5       74.61      143.97     57.35 o 
   6  18   5      379.81      319.90     65.36 o 
   7  18   5      217.14      494.51    217.77 o 
  -5  19   5       77.16      204.31    104.36 o 
  -4  19   5      220.39      118.07     82.27 o 
  -3  19   5      567.29      585.77     76.58 o 
  -2  19   5      206.81      237.66     82.74 o 
  -1  19   5      245.56      279.21     68.29 o 
   0  19   5      261.83      273.29     55.29 o 
   1  19   5      243.59      171.34     68.53 o 
   2  19   5      206.78      187.08     62.03 o 
   3  19   5      567.64      721.64     78.05 o 
   4  19   5      220.77      299.28     52.11 o 
   5  19   5       76.74      163.49     63.76 o 
  -4  20   5      214.38      285.12    150.46 o 
  -3  20   5      107.08      158.63     61.69 o 
  -2  20   5      356.40      292.09    120.16 o 
  -1  20   5      221.77      210.89     95.96 o 
   0  20   5      153.63      100.04     53.03 o 
   1  20   5      222.16      206.36     55.10 o 
   2  20   5      356.03      336.21     64.18 o 
   3  20   5      105.19      183.57     59.24 o 
   4  20   5      214.47      221.74     68.63 o 
   0   0   6      474.17      389.82    115.73 o 
   1   0   6     5152.36     5177.59    221.23 o 
   2   0   6       23.57       39.88     51.49 o 
   3   0   6     1983.39     1950.19     97.88 o 
   4   0   6     9171.02     9457.04    186.95 o 
   5   0   6     1778.83     1738.45     94.90 o 
   6   0   6     1078.28     1076.03    114.59 o 
   7   0   6      937.78      892.41     69.13 o 
   8   0   6       30.78       18.30     55.16 o 
   9   0   6     1805.83     1986.91     95.25 o 
  10   0   6      475.57      538.56    123.17 o 
  11   0   6        0.98      -12.74     73.89 o 
  12   0   6      107.78      116.13     56.79 o 
  13   0   6      579.67      772.51    201.23 o 
 -13   1   6      710.00      698.89    151.55 o 
 -12   1   6      619.73      701.00     96.76 o 
 -11   1   6      159.67      278.03     74.55 o 
 -10   1   6     2130.25     2300.33    161.05 o 
  -9   1   6      368.97      401.12     80.20 o 
  -8   1   6      521.90      637.75     95.87 o 
  -7   1   6      405.36      481.77     73.18 o 
  -6   1   6     5255.03     5276.33    166.15 o 
  -5   1   6     1737.75     1615.13    198.49 o 
  -4   1   6    16976.82    16935.29    412.82 o 
  -3   1   6    10234.94     9797.27    335.03 o 
  -2   1   6     5624.88     6120.69    220.16 o 
  -1   1   6    26615.10    27943.49    656.01 o 
   0   1   6       11.03       90.11     95.21 o 
   1   1   6    26596.05    28445.61    743.35 o 
   2   1   6     5617.84     6075.45    248.19 o 
   3   1   6    10204.35     9253.88    227.08 o 
   4   1   6    16976.69    17051.97    323.26 o 
   5   1   6     1746.99     1585.97    101.48 o 
   6   1   6     5225.80     5247.50    180.12 o 
   7   1   6      408.71      435.39     90.50 o 
   8   1   6      523.10      639.65     69.17 o 
   9   1   6      374.02      365.94     70.74 o 
  10   1   6     2120.79     2264.03    135.93 o 
  11   1   6      155.61      142.28     57.85 o 
  12   1   6      621.32      576.28    126.34 o 
  13   1   6      709.64      679.97    229.00 o 
 -13   2   6      453.44      349.26    109.32 o 
 -12   2   6      228.16      158.47    256.64 o 
 -11   2   6       30.34        8.68     34.30 o 
 -10   2   6      699.74      676.93     45.08 o 
  -9   2   6     2371.65     2312.12     86.30 o 
  -8   2   6      772.02      822.07    138.47 o 
  -7   2   6     1702.90     1533.59    107.90 o 
  -6   2   6     2522.79     2471.11    100.44 o 
  -5   2   6     1866.16     1741.66     98.68 o 
  -4   2   6     4991.51     5351.48    170.36 o 
  -3   2   6     4147.30     4052.75    146.95 o 
  -2   2   6     2438.81     2082.99    148.80 o 
  -1   2   6    10926.46    11184.16    282.38 o 
   0   2   6    10528.04    11601.24    346.88 o 
   1   2   6    10942.97    11225.72    339.21 o 
   2   2   6     2443.58     2250.00     99.75 o 
   3   2   6     4151.69     4149.53    128.42 o 
   4   2   6     5022.03     5407.84    119.28 o 
   5   2   6     1860.01     1718.55     73.06 o 
   6   2   6     2523.59     2485.87     62.36 o 
   7   2   6     1704.23     1672.17    104.84 o 
   8   2   6      771.28      817.06     63.99 o 
   9   2   6     2367.44     2250.95    100.71 o 
  10   2   6      702.13      776.13     65.14 o 
  11   2   6       28.24       61.66     49.50 o 
  12   2   6      228.63      349.53     85.91 o 
  13   2   6      453.60      509.04     89.65 o 
 -13   3   6      499.66      570.29    112.75 o 
 -12   3   6      708.87      876.41    176.13 o 
 -11   3   6      710.99      546.26    163.83 o 
 -10   3   6     1104.63     1133.43     87.83 o 
  -9   3   6     1568.99     1648.50     71.85 o 
  -8   3   6      725.49      518.88    125.94 o 
  -7   3   6     1450.09     1363.34    130.44 o 
  -6   3   6     2724.67     2686.27     98.70 o 
  -5   3   6     3555.01     3319.67    183.84 o 
  -4   3   6     3510.03     3549.82    113.11 o 
  -3   3   6     3524.04     3292.45    217.03 o 
  -2   3   6    10485.76    10381.26    236.68 o 
  -1   3   6     3507.68     3429.34    115.05 o 
   0   3   6       11.65       30.38     72.57 o 
   1   3   6     3512.62     3325.06    124.15 o 
   2   3   6    10505.88    10198.55    268.06 o 
   3   3   6     3497.42     3233.39     97.03 o 
   4   3   6     3536.66     3454.51     97.78 o 
   5   3   6     3546.71     3327.03     74.68 o 
   6   3   6     2728.48     2578.08     94.88 o 
   7   3   6     1451.09     1334.63     69.93 o 
   8   3   6      716.08      789.17     63.78 o 
   9   3   6     1574.38     1531.52     78.90 o 
  10   3   6     1098.54     1090.14     72.40 o 
  11   3   6      711.15      776.63     69.52 o 
  12   3   6      707.70      737.59    110.72 o 
  13   3   6      496.60      425.98    102.53 o 
 -13   4   6      125.24      195.56     94.58 o 
 -12   4   6      632.34      779.47    113.35 o 
 -11   4   6      346.74      342.40     98.01 o 
 -10   4   6       97.17      120.35     43.43 o 
  -9   4   6      803.34      860.49     62.25 o 
  -8   4   6     2036.92     1539.57    290.84 o 
  -7   4   6      234.01      161.00    124.92 o 
  -6   4   6     1661.02     1913.45    144.40 o 
  -5   4   6     3410.40     3476.12    196.84 o 
  -4   4   6     4782.95     4586.24    127.25 o 
  -3   4   6     1397.91     1301.44     43.86 o 
  -2   4   6     5230.72     5078.18    119.09 o 
  -1   4   6    11054.29    11039.07    269.73 o 
   0   4   6     2733.71     2704.22     92.67 o 
   1   4   6    11028.43    10948.44    210.65 o 
   2   4   6     5237.74     5243.28    131.20 o 
   3   4   6     1403.96     1324.05     54.57 o 
   4   4   6     4799.79     4655.08    103.68 o 
   5   4   6     3402.30     3492.59     89.45 o 
   6   4   6     1659.82     1609.49     65.15 o 
   7   4   6      240.82      264.28     45.42 o 
   8   4   6     2035.86     2126.71    110.79 o 
   9   4   6      798.08      980.63     79.38 o 
  10   4   6       94.60      101.45     51.33 o 
  11   4   6      351.71      300.35     56.17 o 
  12   4   6      631.99      556.77     94.52 o 
  13   4   6      124.94      167.22     71.20 o 
 -13   5   6      150.54      114.15    112.91 o 
 -12   5   6      600.57      734.06    156.54 o 
 -11   5   6      852.13      906.35    111.28 o 
 -10   5   6      351.72      441.18     56.99 o 
  -9   5   6     2229.69     2220.68    101.30 o 
  -8   5   6      544.33      350.75    172.16 o 
  -7   5   6      602.63      688.86    146.91 o 
  -6   5   6     1939.26     1998.85    171.43 o 
  -5   5   6     5199.01     5417.63    386.78 o 
  -4   5   6     7486.35     7289.94    294.37 o 
  -3   5   6     2020.77     1897.43     89.17 o 
  -2   5   6    11731.65    11184.07    336.74 o 
  -1   5   6     9708.28    10075.94    231.42 o 
   0   5   6     3031.00     3184.43    108.74 o 
   1   5   6     9724.65    10255.33    264.94 o 
   2   5   6    11716.35    11822.10    221.26 o 
   3   5   6     2023.68     1901.98     56.94 o 
   4   5   6     7499.62     7565.74    128.01 o 
   5   5   6     5195.81     5495.76    110.57 o 
   6   5   6     1936.00     1833.32     59.73 o 
   7   5   6      591.95      573.48     50.85 o 
   8   5   6      527.42      471.27     84.62 o 
   9   5   6     2228.55     2338.27    102.10 o 
  10   5   6      351.49      376.37     56.23 o 
  11   5   6      851.62      915.94    114.87 o 
  12   5   6      600.35      566.00    103.01 o 
  13   5   6      150.24      217.71    179.76 o 
 -13   6   6       40.55      314.90    260.97 o 
 -12   6   6      766.58      749.81    105.54 o 
 -11   6   6      630.46      851.61    122.74 o 
 -10   6   6      220.19      130.01     50.76 o 
  -9   6   6     1226.08      901.99    327.35 o 
  -8   6   6     4287.92     4483.04    283.90 o 
  -7   6   6      109.16      129.98    115.28 o 
  -6   6   6     1089.71     1006.28    131.05 o 
  -5   6   6     2753.23     2783.01    296.66 o 
  -4   6   6     1925.82     2176.28    151.44 o 
  -3   6   6     1075.19     1282.84     77.73 o 
  -2   6   6     2333.61     2331.09     95.04 o 
  -1   6   6     6565.20     6452.30    181.85 o 
   0   6   6      373.29      288.03     54.18 o 
   1   6   6     6544.75     6295.15    134.98 o 
   2   6   6     2351.51     2481.57     71.29 o 
   3   6   6     1076.28     1148.49     52.11 o 
   4   6   6     1905.68     1923.35     56.88 o 
   5   6   6     2736.16     2701.84     91.86 o 
   6   6   6     1087.26      975.43     46.02 o 
   7   6   6      112.94      142.11     29.15 o 
   8   6   6     4301.61     4232.94    152.89 o 
   9   6   6     1211.33     1073.04     54.12 o 
  10   6   6      222.04      232.80     47.20 o 
  11   6   6      632.66      674.57     52.57 o 
  12   6   6      771.98     1072.46    188.10 o 
  13   6   6       40.14      -36.62    474.68 o 
 -12   7   6      564.70      809.46    193.46 o 
 -11   7   6      799.78      721.38    105.83 o 
 -10   7   6      263.54      285.11    122.99 o 
  -9   7   6      243.44      124.20    183.60 o 
  -8   7   6     2095.60     2308.02    599.17 o 
  -7   7   6      772.10     1060.31    125.42 o 
  -6   7   6     1317.22     1406.92    143.81 o 
  -5   7   6     2485.66     2558.07    204.38 o 
  -4   7   6     4955.78     5172.93    530.27 o 
  -3   7   6     2424.70     2522.71     85.89 o 
  -2   7   6     7100.45     6793.40    359.83 o 
  -1   7   6     7346.48     7006.18    125.96 o 
   0   7   6     3849.82     4301.27    108.25 o 
   1   7   6     7355.20     7092.45    146.05 o 
   2   7   6     7126.94     7221.70    145.90 o 
   3   7   6     2409.81     2233.86     67.61 o 
   4   7   6     4920.75     5092.12    158.96 o 
   5   7   6     2472.24     2333.64     72.42 o 
   6   7   6     1307.37     1251.56     54.69 o 
   7   7   6      771.07      662.56     32.59 o 
   8   7   6     2078.39     2002.81     65.65 o 
   9   7   6      239.04      383.42     54.82 o 
  10   7   6      267.70      269.30     60.44 o 
  11   7   6      801.95      927.74    112.01 o 
  12   7   6      564.63      645.11    329.54 o 
 -12   8   6      199.31      118.27     84.97 o 
 -11   8   6      297.95      278.41    123.73 o 
 -10   8   6      287.17      222.47    119.33 o 
  -9   8   6      277.99      254.68    173.89 o 
  -8   8   6      357.02      316.52    101.68 o 
  -7   8   6      510.83      648.82    195.40 o 
  -6   8   6     1288.42     1245.76    170.91 o 
  -5   8   6     1162.61     1118.94    136.48 o 
  -4   8   6      250.52      179.51    111.80 o 
  -3   8   6     1299.63     1425.58    158.27 o 
  -2   8   6     1074.19      995.86     78.54 o 
  -1   8   6     1704.53     1662.82     50.25 o 
   0   8   6     5794.10     5524.98    103.40 o 
   1   8   6     1695.37     1665.52     62.58 o 
   2   8   6     1057.47     1071.48     56.75 o 
   3   8   6     1303.19     1319.84     67.61 o 
   4   8   6      242.52      212.12     30.96 o 
   5   8   6     1160.06     1172.98    105.46 o 
   6   8   6     1300.80     1191.54     59.65 o 
   7   8   6      505.68      392.61     42.01 o 
   8   8   6      359.94      292.34     68.97 o 
   9   8   6      272.01      255.30     59.54 o 
  10   8   6      291.21      245.02     85.92 o 
  11   8   6      299.16      329.10    119.69 o 
  12   8   6      195.13      267.50    162.77 o 
 -12   9   6      106.69       43.98     73.53 o 
 -11   9   6      208.92      175.22    144.47 o 
 -10   9   6     1665.79     1662.18    159.60 o 
  -9   9   6      773.10      839.32    148.79 o 
  -8   9   6      267.64      324.36    108.18 o 
  -7   9   6     1638.46     2040.02    308.91 o 
  -6   9   6     5574.35     5928.77    396.12 o 
  -5   9   6     1184.87     1051.64    171.43 o 
  -4   9   6     3101.43     3188.26    244.99 o 
  -3   9   6     1936.35     1942.24    183.58 o 
  -2   9   6     1542.42     1476.70     81.95 o 
  -1   9   6     1796.68     1784.70     65.62 o 
   0   9   6     1542.70     1550.18     62.47 o 
   1   9   6     1790.05     1855.55     59.45 o 
   2   9   6     1539.94     1598.30     79.59 o 
   3   9   6     1934.54     1958.36     63.70 o 
   4   9   6     3091.11     2952.98     94.64 o 
   5   9   6     1181.26     1228.18     78.43 o 
   6   9   6     5579.44     5597.76    181.79 o 
   7   9   6     1645.55     1583.63    100.04 o 
   8   9   6      272.01      218.39     36.72 o 
   9   9   6      772.45      501.29    163.80 o 
  10   9   6     1667.36     1646.76    178.12 o 
  11   9   6      207.91      140.79    128.21 o 
 -11  10   6      217.38      123.40     95.12 o 
 -10  10   6      221.16      233.56     97.69 o 
  -9  10   6      402.05      369.47    150.35 o 
  -8  10   6      225.62      224.73     91.25 o 
  -7  10   6      891.15      870.74    202.22 o 
  -6  10   6      707.65      865.94    121.17 o 
  -5  10   6      650.86      777.90    117.69 o 
  -4  10   6     1370.98     1531.52    139.61 o 
  -3  10   6     2188.51     2281.80    199.72 o 
  -2  10   6     2446.58     2400.51     98.18 o 
  -1  10   6     1841.03     1855.45     50.40 o 
   0  10   6     4950.11     4979.10     99.68 o 
   1  10   6     1846.90     1839.12     61.30 o 
   2  10   6     2443.83     2509.28     91.49 o 
   3  10   6     2188.49     2126.63     80.19 o 
   4  10   6     1374.07     1385.55     84.07 o 
   5  10   6      654.52      719.45     65.11 o 
   6  10   6      707.13      667.75     44.24 o 
   7  10   6      889.95      726.45     63.27 o 
   8  10   6      223.13      172.93     42.20 o 
   9  10   6      399.09      590.54    108.58 o 
  10  10   6      218.16      202.34     90.59 o 
  11  10   6      218.74      268.53    170.68 o 
 -11  11   6       56.39       42.67     78.30 o 
 -10  11   6     1074.37     1181.99    442.39 o 
  -9  11   6       98.71        0.54    119.81 o 
  -8  11   6       23.64      102.63     83.96 o 
  -7  11   6      760.74      595.75    188.41 o 
  -6  11   6     1173.33     1264.66    250.32 o 
  -5  11   6       76.27       64.61     94.44 o 
  -4  11   6     1385.40     1582.55    193.73 o 
  -3  11   6     3545.65     3311.18    217.12 o 
  -2  11   6      444.18      460.16     47.12 o 
  -1  11   6     1690.45     1520.22     66.70 o 
   0  11   6     2442.43     2455.51     99.22 o 
   1  11   6     1695.43     1663.20     60.52 o 
   2  11   6      439.06      579.29     56.57 o 
   3  11   6     3536.91     3429.69    102.37 o 
   4  11   6     1386.05     1509.51     76.01 o 
   5  11   6       75.55      130.10     36.48 o 
   6  11   6     1175.24     1080.25     84.93 o 
   7  11   6      759.28      648.08    123.31 o 
   8  11   6       23.31       31.71     38.12 o 
   9  11   6       99.80      174.55     82.05 o 
  10  11   6     1066.31      939.18    139.91 o 
  11  11   6       55.47       13.36    121.78 o 
 -11  12   6      161.90       43.72     90.27 o 
 -10  12   6      526.71      416.41    145.47 o 
  -9  12   6      348.15      218.07    173.43 o 
  -8  12   6      133.20      230.33     83.14 o 
  -7  12   6      904.09     1291.36    264.63 o 
  -6  12   6     1458.99     1766.81    185.86 o 
  -5  12   6       29.61       50.67    116.51 o 
  -4  12   6      349.40      473.41    102.73 o 
  -3  12   6     2451.02     2482.68    133.52 o 
  -2  12   6     1660.69     1620.72     99.23 o 
  -1  12   6     2710.66     2594.01     74.23 o 
   0  12   6     2196.48     2223.04     78.42 o 
   1  12   6     2725.70     2617.68    101.97 o 
   2  12   6     1661.28     1623.67     78.51 o 
   3  12   6     2444.39     2500.93     80.62 o 
   4  12   6      348.84      362.99     55.62 o 
   5  12   6       29.04       70.09     36.89 o 
   6  12   6     1464.18     1571.13     92.89 o 
   7  12   6      899.76      815.69     92.08 o 
   8  12   6      133.75      146.76     45.56 o 
   9  12   6      345.11      341.35     75.29 o 
  10  12   6      524.91      525.95    175.90 o 
  11  12   6      161.23      389.12    141.84 o 
 -10  13   6      566.63      590.54    101.88 o 
  -9  13   6      500.59      489.19    175.42 o 
  -8  13   6      351.98      492.95    121.50 o 
  -7  13   6     1364.49     1517.76    295.92 o 
  -6  13   6      393.64      230.25    148.62 o 
  -5  13   6      501.43      564.29    249.32 o 
  -4  13   6     2244.49     2023.57    158.63 o 
  -3  13   6     2157.30     1928.13    176.25 o 
  -2  13   6      285.88      272.51     43.04 o 
  -1  13   6      849.69      795.30     46.77 o 
   0  13   6     2799.74     2863.42     98.45 o 
   1  13   6      857.31      915.74     54.84 o 
   2  13   6      288.24      275.20     46.39 o 
   3  13   6     2142.62     2118.10     87.84 o 
   4  13   6     2237.24     2270.45    106.89 o 
   5  13   6      500.46      553.43     61.93 o 
   6  13   6      399.50      399.96     54.71 o 
   7  13   6     1361.99     1379.77    183.30 o 
   8  13   6      350.75      282.58     55.17 o 
   9  13   6      505.58      635.05     89.41 o 
  10  13   6      563.79      608.44     99.43 o 
  -9  14   6       36.61       92.99     98.37 o 
  -8  14   6      628.04      487.88    112.51 o 
  -7  14   6      363.70      321.85    160.78 o 
  -6  14   6      797.89     1061.40    150.82 o 
  -5  14   6      133.44       98.69    136.81 o 
  -4  14   6      250.68      140.39     59.47 o 
  -3  14   6     1028.43     1085.04     88.97 o 
  -2  14   6     1758.73     1531.72    146.12 o 
  -1  14   6     1387.68     1371.77     61.49 o 
   0  14   6      662.70      749.13     64.35 o 
   1  14   6     1387.39     1587.54     74.31 o 
   2  14   6     1736.90     1718.92     75.52 o 
   3  14   6     1025.46     1150.80     68.43 o 
   4  14   6      245.57      254.54     52.55 o 
   5  14   6      133.76      152.81     56.16 o 
   6  14   6      792.60      806.19     82.06 o 
   7  14   6      366.73      433.84     58.52 o 
   8  14   6      628.31      533.52     66.84 o 
   9  14   6       35.86      -65.52     65.52 o 
  10  14   6      379.71      408.08    117.52 o 
  -9  15   6      352.54      472.68    453.37 o 
  -8  15   6      394.61      303.71    133.12 o 
  -7  15   6      493.27      520.41     81.10 o 
  -6  15   6      466.86      308.03    161.83 o 
  -5  15   6      794.33      953.65     91.51 o 
  -4  15   6      884.69      815.98     79.04 o 
  -3  15   6       89.54      123.98     82.24 o 
  -2  15   6      763.20      778.78     60.19 o 
  -1  15   6      638.58      583.59     48.47 o 
   0  15   6      133.37      129.82     43.71 o 
   1  15   6      637.58      709.17     51.35 o 
   2  15   6      775.10      909.98     73.94 o 
   3  15   6       85.73       89.81     41.79 o 
   4  15   6      881.91      829.89     77.36 o 
   5  15   6      787.87      937.89     84.07 o 
   6  15   6      474.38      546.17     73.04 o 
   7  15   6      493.34      455.63     66.89 o 
   8  15   6      389.22      398.54     78.80 o 
   9  15   6      351.97      466.53     98.24 o 
  -8  16   6      402.22      520.66    136.19 o 
  -7  16   6      165.87      200.07     57.48 o 
  -6  16   6      258.53      303.26     91.46 o 
  -5  16   6      260.63      292.59     90.31 o 
  -4  16   6      189.98      303.61     88.73 o 
  -3  16   6      246.53      142.59     80.30 o 
  -2  16   6      856.39      722.45     86.91 o 
  -1  16   6      819.15      846.70     52.31 o 
   0  16   6       34.28       98.58     38.87 o 
   1  16   6      816.70      771.82     72.56 o 
   2  16   6      856.14      967.39     75.47 o 
   3  16   6      243.37      242.37     50.40 o 
   4  16   6      188.50      183.66     52.79 o 
   5  16   6      260.78      293.77     64.50 o 
   6  16   6      258.72      294.81     60.09 o 
   7  16   6      167.62      161.74     52.75 o 
   8  16   6      400.23      380.50     82.06 o 
  -7  17   6       92.15      -19.21     54.19 o 
  -6  17   6       50.48      178.74    100.66 o 
  -5  17   6      591.69      512.48     75.38 o 
  -4  17   6      375.97      368.12     80.99 o 
  -3  17   6       48.21      126.29     61.60 o 
  -2  17   6      807.77      841.64    153.24 o 
  -1  17   6      772.98      647.91     58.13 o 
   0  17   6       58.15       45.71     36.03 o 
   1  17   6      770.82      801.92     75.37 o 
   2  17   6      808.88      882.46     81.48 o 
   3  17   6       48.74       28.73     49.47 o 
   4  17   6      375.78      356.00     56.78 o 
   5  17   6      590.47      697.44     90.71 o 
   6  17   6       50.37      162.02     54.54 o 
   7  17   6       92.57       72.58     41.53 o 
  -6  18   6      108.42       50.63     70.23 o 
  -5  18   6      496.66      356.56    115.28 o 
  -4  18   6      224.70      240.99     60.64 o 
  -3  18   6       12.39       74.96     54.13 o 
  -2  18   6      319.57      319.74     91.42 o 
  -1  18   6      383.13      303.68     53.28 o 
   0  18   6      152.27      102.14     78.66 o 
   1  18   6      382.16      372.68     50.59 o 
   2  18   6      318.68      294.52     50.96 o 
   3  18   6       12.35       46.04     71.55 o 
   4  18   6      226.03      206.46     52.10 o 
   5  18   6      496.31      446.27     70.22 o 
   6  18   6      107.86      102.34     51.19 o 
  -5  19   6      401.70      226.57     99.93 o 
  -4  19   6      309.62      299.77     64.92 o 
  -3  19   6      111.63       46.33     76.68 o 
  -2  19   6      486.66      549.09     74.91 o 
  -1  19   6      345.73      384.43    111.99 o 
   0  19   6      194.67      135.77     55.18 o 
   1  19   6      344.17      349.96     60.48 o 
   2  19   6      482.75      421.70     57.88 o 
   3  19   6      112.19       90.85     53.40 o 
   4  19   6      312.43      265.37     69.01 o 
   5  19   6      404.69      467.66     69.32 o 
  -3  20   6      387.65      384.48     90.71 o 
  -2  20   6      131.62      184.94     97.11 o 
  -1  20   6      389.04      299.87     75.34 o 
   0  20   6      310.98      281.39     94.25 o 
   1  20   6      389.92      518.72     69.36 o 
   2  20   6      133.88      185.60     76.47 o 
   3  20   6      389.54      449.94     85.13 o 
   1   0   7      882.52      981.82    113.73 o 
   2   0   7    19386.14    21512.05    500.90 o 
   3   0   7     5704.86     6180.41    160.99 o 
   4   0   7      110.56       91.64     22.32 o 
   5   0   7     2160.87     1993.74     84.86 o 
   6   0   7     4413.85     4661.22    166.92 o 
   7   0   7     2527.91     2632.56    179.15 o 
   8   0   7     1189.63     1243.01    105.90 o 
   9   0   7     2257.95     2284.01    141.26 o 
  10   0   7      729.86      625.65    151.52 o 
  11   0   7      113.73      153.09     93.10 o 
  12   0   7      575.09      791.20    226.97 o 
  13   0   7      154.93      -12.63     70.81 o 
 -13   1   7       13.93      -28.64     82.76 o 
 -12   1   7      102.36      100.03     93.14 o 
 -11   1   7     1254.80     1491.46    150.70 o 
 -10   1   7      355.95      295.97    101.11 o 
  -9   1   7     1145.94     1259.64    102.05 o 
  -8   1   7     2787.46     2850.49    119.81 o 
  -7   1   7      374.81      415.16     73.86 o 
  -6   1   7     4761.54     4457.62    231.35 o 
  -5   1   7     6390.73     5861.33    284.94 o 
  -4   1   7     1575.88     1550.08     77.87 o 
  -3   1   7     2155.18     2151.26     86.27 o 
  -2   1   7     7977.57     7894.67    244.72 o 
  -1   1   7    25475.48    25887.63    630.93 o 
   0   1   7      997.21     1510.84    135.14 o 
   1   1   7    25394.66    26428.61    606.84 o 
   2   1   7     7910.01     7751.56    220.10 o 
   3   1   7     2168.60     2057.13     90.44 o 
   4   1   7     1591.93     1467.82     63.70 o 
   5   1   7     6378.56     6018.33    136.45 o 
   6   1   7     4751.45     4579.78    162.72 o 
   7   1   7      367.52      472.66     92.61 o 
   8   1   7     2805.81     2836.53    119.04 o 
   9   1   7     1151.97     1314.78     83.17 o 
  10   1   7      353.95      345.69     62.45 o 
  11   1   7     1248.73     1643.53    135.15 o 
  12   1   7      102.63      183.18     75.78 o 
  13   1   7       14.56       86.87     97.21 o 
 -13   2   7       87.46      129.08     83.27 o 
 -12   2   7      248.79      295.29    109.28 o 
 -11   2   7      267.76      272.36    127.58 o 
 -10   2   7      417.81      410.02    106.24 o 
  -9   2   7      867.79      811.95    195.06 o 
  -8   2   7     2621.14     2651.84    143.38 o 
  -7   2   7     1548.24     1804.60    107.03 o 
  -6   2   7     1284.31     1317.92     96.87 o 
  -5   2   7     4957.47     4941.11    178.27 o 
  -4   2   7     1446.61     1400.79     68.10 o 
  -3   2   7     1005.41     1140.72    107.72 o 
  -2   2   7    12926.39    12961.05    308.03 o 
  -1   2   7      259.68      276.48     67.47 o 
   0   2   7     4114.74     4334.61    165.73 o 
   1   2   7      274.27      226.18     80.78 o 
   2   2   7    12910.70    12579.35    283.06 o 
   3   2   7     1005.04     1137.65     78.28 o 
   4   2   7     1418.87     1428.92     70.69 o 
   5   2   7     4953.89     4829.97    113.22 o 
   6   2   7     1270.51     1274.18     62.04 o 
   7   2   7     1543.12     1705.06    101.18 o 
   8   2   7     2627.60     2527.13    141.40 o 
   9   2   7      874.78      987.90     89.13 o 
  10   2   7      417.72      466.68     64.72 o 
  11   2   7      267.74      430.68     67.29 o 
  12   2   7      244.24      260.77     79.09 o 
  13   2   7       85.75      144.53     58.04 o 
 -13   3   7      122.92      181.97     88.77 o 
 -12   3   7      288.57      335.16     95.00 o 
 -11   3   7      716.48      820.29    138.28 o 
 -10   3   7      832.36      873.69    219.57 o 
  -9   3   7     1278.97     1430.43    238.46 o 
  -8   3   7     1554.45     1604.33    209.71 o 
  -7   3   7     2586.07     2243.44    120.64 o 
  -6   3   7     3861.47     3785.82    182.09 o 
  -5   3   7     3012.04     3190.92    129.82 o 
  -4   3   7     6935.12     6985.55    211.97 o 
  -3   3   7     5723.63     5903.36    189.48 o 
  -2   3   7     1670.85     1735.26     60.56 o 
  -1   3   7     4101.70     4401.19    137.38 o 
   0   3   7     9108.57     9512.13    270.99 o 
   1   3   7     4095.34     4414.29    160.03 o 
   2   3   7     1673.85     1657.08     79.28 o 
   3   3   7     5754.03     5748.39    119.06 o 
   4   3   7     6936.70     6859.97    145.18 o 
   5   3   7     2995.15     3160.84     94.17 o 
   6   3   7     3872.85     3825.83    110.07 o 
   7   3   7     2573.56     2426.59     71.34 o 
   8   3   7     1559.57     1680.62    106.45 o 
   9   3   7     1286.16     1317.16     96.27 o 
  10   3   7      828.16      873.83     80.50 o 
  11   3   7      712.29      812.93     68.34 o 
  12   3   7      289.10      230.80     72.24 o 
  13   3   7      124.00       47.64     70.52 o 
 -13   4   7      647.57      850.31    117.00 o 
 -12   4   7      165.68      166.27     79.64 o 
 -11   4   7      213.93      152.03     80.22 o 
 -10   4   7      729.72      891.86    169.16 o 
  -9   4   7     1622.35     1600.37    163.79 o 
  -8   4   7     1463.06     1650.57    178.89 o 
  -7   4   7     2556.42     2501.33    220.69 o 
  -6   4   7     3021.83     2786.23    110.61 o 
  -5   4   7     1104.98     1083.98     80.69 o 
  -4   4   7     3849.78     3686.72    130.51 o 
  -3   4   7     7758.19     7307.48    176.54 o 
  -2   4   7     1825.89     1783.06    103.05 o 
  -1   4   7     5818.39     5723.86    157.95 o 
   0   4   7     2305.14     2257.33    103.98 o 
   1   4   7     5795.77     5657.11    160.62 o 
   2   4   7     1840.92     1831.31     98.93 o 
   3   4   7     7763.68     7559.04    159.69 o 
   4   4   7     3830.13     3611.19    105.04 o 
   5   4   7     1111.88      972.83     56.61 o 
   6   4   7     3027.77     2981.33     92.03 o 
   7   4   7     2587.68     2452.20     66.53 o 
   8   4   7     1463.83     1567.80     89.26 o 
   9   4   7     1617.79     1798.04    108.84 o 
  10   4   7      732.83      822.62     98.84 o 
  11   4   7      211.93      186.30     53.11 o 
  12   4   7      164.43       69.20     69.89 o 
  13   4   7      647.44      835.84    219.53 o 
 -13   5   7      233.23      340.38    125.20 o 
 -12   5   7      253.40      361.13    100.36 o 
 -11   5   7      178.19      134.36     75.24 o 
 -10   5   7     1997.80     2084.04    183.89 o 
  -9   5   7      616.62      700.20    114.10 o 
  -8   5   7      866.44     1057.02    134.93 o 
  -7   5   7     2078.99     2297.86    212.71 o 
  -6   5   7     3796.28     3975.26    221.76 o 
  -5   5   7      608.83      597.92     48.82 o 
  -4   5   7     6491.38     6412.89    286.11 o 
  -3   5   7     1465.71     1391.59     74.18 o 
  -2   5   7      942.38      940.09     54.87 o 
  -1   5   7     3622.89     3675.43    112.59 o 
   0   5   7     4594.32     4717.23    143.36 o 
   1   5   7     3634.26     3623.96    103.31 o 
   2   5   7      932.86      969.19     60.73 o 
   3   5   7     1448.30     1441.39     61.57 o 
   4   5   7     6457.34     6431.61    126.95 o 
   5   5   7      605.21      632.25     45.72 o 
   6   5   7     3785.89     3621.15    100.40 o 
   7   5   7     2080.79     2160.29     68.67 o 
   8   5   7      863.56      870.31     45.14 o 
   9   5   7      621.45      474.84     74.06 o 
  10   5   7     2003.06     2026.35    138.77 o 
  11   5   7      179.32      136.38     36.53 o 
  12   5   7      255.99      217.25     90.65 o 
  13   5   7      232.15      165.77    277.62 o 
 -12   6   7       52.52       63.92     93.70 o 
 -11   6   7       79.75      201.43    113.05 o 
 -10   6   7      439.24      451.95    144.27 o 
  -9   6   7      803.68     1063.69    137.84 o 
  -8   6   7       51.64      100.78     84.96 o 
  -7   6   7     1140.60     1294.06    261.54 o 
  -6   6   7     3218.30     3386.30    284.27 o 
  -5   6   7      811.98     1004.78    168.16 o 
  -4   6   7     2083.71     2314.23    179.09 o 
  -3   6   7     8985.46     8292.83    456.44 o 
  -2   6   7      805.77      743.75     56.72 o 
  -1   6   7     3413.46     3435.03    125.10 o 
   0   6   7        3.14       37.51     56.46 o 
   1   6   7     3409.15     3551.01    184.67 o 
   2   6   7      811.17      640.31    103.76 o 
   3   6   7     8949.63     8955.36    195.55 o 
   4   6   7     2071.81     2233.81     81.44 o 
   5   6   7      809.12      861.73     45.37 o 
   6   6   7     3209.69     2574.74    256.29 o 
   7   6   7     1152.28     1214.44     55.34 o 
   8   6   7       50.02       11.59     31.95 o 
   9   6   7      802.85      880.06     61.97 o 
  10   6   7      442.67      414.27     48.60 o 
  11   6   7       82.94       26.87     44.73 o 
  12   6   7       53.08      -59.13    200.06 o 
 -12   7   7       68.27       93.95    105.55 o 
 -11   7   7      150.21      145.27    128.90 o 
 -10   7   7     1780.61     2087.68    207.90 o 
  -9   7   7     1714.23     1724.76    203.63 o 
  -8   7   7      989.65     1029.50    135.81 o 
  -7   7   7     3827.42     3946.24    383.96 o 
  -6   7   7     7678.07     8367.51    661.75 o 
  -5   7   7     1093.86     1038.79    179.46 o 
  -4   7   7     3527.38     3610.75    215.35 o 
  -3   7   7     2640.45     2502.41     89.95 o 
  -2   7   7     4125.42     4269.16    192.36 o 
  -1   7   7     2737.72     2607.97     69.61 o 
   0   7   7      520.04      430.14     46.76 o 
   1   7   7     2742.04     2755.62     83.90 o 
   2   7   7     4116.33     4591.08    119.91 o 
   3   7   7     2627.05     2576.72     71.92 o 
   4   7   7     3519.63     3338.89     80.22 o 
   5   7   7     1102.32     1064.10     70.45 o 
   6   7   7     7672.33     8028.65    193.10 o 
   7   7   7     3831.02     3807.90    123.98 o 
   8   7   7      982.42      836.20     39.64 o 
   9   7   7     1713.87     1522.13    126.83 o 
  10   7   7     1788.14     1413.54    273.30 o 
  11   7   7      152.89      130.27    107.00 o 
  12   7   7       68.85      146.00    112.27 o 
 -12   8   7      131.63      171.30    120.46 o 
 -11   8   7      432.48      321.75    263.97 o 
 -10   8   7      742.63      882.47    179.07 o 
  -9   8   7      129.55       36.28    164.11 o 
  -8   8   7      975.74     1031.45    353.18 o 
  -7   8   7      745.23      872.11    168.85 o 
  -6   8   7      454.78      501.07    125.38 o 
  -5   8   7      919.19      923.44    162.16 o 
  -4   8   7      579.03      697.87    118.29 o 
  -3   8   7     6024.43     6351.49    205.41 o 
  -2   8   7     1203.89     1154.58    121.22 o 
  -1   8   7      611.68      592.32     38.68 o 
   0   8   7      513.67      548.99     46.09 o 
   1   8   7      604.33      617.06     46.09 o 
   2   8   7     1204.73     1184.49     68.20 o 
   3   8   7     5996.64     5867.45    132.50 o 
   4   8   7      574.81      529.90     55.64 o 
   5   8   7      905.16      887.05     42.62 o 
   6   8   7      454.24      508.23     51.38 o 
   7   8   7      734.26      746.65     62.32 o 
   8   8   7      969.38      989.13     81.28 o 
   9   8   7      130.23       67.28     56.69 o 
  10   8   7      744.54      924.69    169.60 o 
  11   8   7      439.43      440.33     97.77 o 
  12   8   7      131.11      119.31    124.97 o 
 -12   9   7      204.04      287.67     81.47 o 
 -11   9   7      288.32      346.66    242.66 o 
 -10   9   7      244.06      248.17    170.76 o 
  -9   9   7     1280.16     1100.96    474.34 o 
  -8   9   7     1359.51     1409.46    184.65 o 
  -7   9   7      475.84      564.30    153.11 o 
  -6   9   7     1243.10     1441.28    152.52 o 
  -5   9   7     4085.49     4394.64    275.29 o 
  -4   9   7     2044.02     2281.73    209.42 o 
  -3   9   7     1393.22     1417.22     82.27 o 
  -2   9   7      812.69      627.07     62.57 o 
  -1   9   7     4414.55     4512.13    111.60 o 
   0   9   7     2104.30     2065.46     75.26 o 
   1   9   7     4422.67     4486.48    109.52 o 
   2   9   7      818.30      778.23     48.30 o 
   3   9   7     1398.28     1415.03     68.70 o 
   4   9   7     2040.59     2113.91     85.01 o 
   5   9   7     4094.13     4019.33    104.83 o 
   6   9   7     1257.05     1236.64     62.03 o 
   7   9   7      482.84      485.67     63.08 o 
   8   9   7     1353.25     1517.50     86.81 o 
   9   9   7     1273.81     1382.76    114.44 o 
  10   9   7      243.85      386.24    110.67 o 
  11   9   7      287.49      297.15    171.09 o 
  12   9   7      203.36      258.55    126.53 o 
 -11  10   7      248.72      243.85    128.24 o 
 -10  10   7       20.23      -15.43     95.07 o 
  -9  10   7      343.35      478.42    154.98 o 
  -8  10   7     1582.59     1687.87    152.93 o 
  -7  10   7      154.74      103.31    124.75 o 
  -6  10   7      616.40      591.97    134.70 o 
  -5  10   7     2001.87     2265.74    175.13 o 
  -4  10   7      887.68      974.11    155.07 o 
  -3  10   7     1286.70     1365.03    212.71 o 
  -2  10   7     3216.93     3099.43    166.42 o 
  -1  10   7      577.15      545.56     50.12 o 
   0  10   7      529.24      517.27     42.55 o 
   1  10   7      577.58      648.87     42.78 o 
   2  10   7     3219.31     3251.49     98.09 o 
   3  10   7     1281.64     1295.74     95.85 o 
   4  10   7      886.74      967.73     98.20 o 
   5  10   7     1996.98     1961.44     70.19 o 
   6  10   7      626.41      495.70     58.85 o 
   7  10   7      152.12      109.56     38.92 o 
   8  10   7     1575.72     1231.36    160.39 o 
   9  10   7      343.43      375.39     96.52 o 
  10  10   7       20.27      -27.50     87.83 o 
  11  10   7      251.23      442.83    141.83 o 
 -11  11   7      615.09      621.98    130.18 o 
 -10  11   7       54.53       61.03     93.20 o 
  -9  11   7      571.88      537.57    169.76 o 
  -8  11   7     1011.46     1067.93    126.72 o 
  -7  11   7      201.49      184.92    126.12 o 
  -6  11   7      554.19      766.15    114.28 o 
  -5  11   7     4229.51     4429.00    307.24 o 
  -4  11   7      169.67      303.50     95.83 o 
  -3  11   7      493.24      616.35    129.47 o 
  -2  11   7     2311.09     2308.61    133.70 o 
  -1  11   7     1630.13     1644.71     67.04 o 
   0  11   7      202.79      198.30     36.12 o 
   1  11   7     1609.65     1645.86     64.39 o 
   2  11   7     2307.24     2511.40     96.27 o 
   3  11   7      497.41      515.24     54.06 o 
   4  11   7      166.33      175.84     39.38 o 
   5  11   7     4226.73     4128.56    190.55 o 
   6  11   7      552.97      475.63     59.52 o 
   7  11   7      200.38      161.15     44.36 o 
   8  11   7     1007.98      802.26    118.10 o 
   9  11   7      573.04      606.35     78.25 o 
  10  11   7       54.65       52.62    107.76 o 
  11  11   7      617.43     1023.25    241.00 o 
 -10  12   7       16.89       98.56     83.78 o 
  -9  12   7      619.27      621.01    300.25 o 
  -8  12   7     1251.43     1391.06    324.88 o 
  -7  12   7      509.89      503.07    182.76 o 
  -6  12   7      634.14      627.90    115.67 o 
  -5  12   7     1755.92     1639.15    384.47 o 
  -4  12   7     1090.44      997.49    167.43 o 
  -3  12   7      154.99      112.31     88.73 o 
  -2  12   7     2844.15     2727.84    129.54 o 
  -1  12   7      172.78      105.80     31.58 o 
   0  12   7       93.73      148.19     41.86 o 
   1  12   7      172.39      147.90     40.81 o 
   2  12   7     2830.06     2883.11     92.89 o 
   3  12   7      152.60      160.24     40.44 o 
   4  12   7     1076.53     1085.95     70.17 o 
   5  12   7     1760.55     1803.92     88.95 o 
   6  12   7      635.47      661.63     69.53 o 
   7  12   7      512.51      496.38     55.96 o 
   8  12   7     1247.76      896.27    155.01 o 
   9  12   7      620.21      864.06     92.68 o 
  10  12   7       17.02       56.16     77.53 o 
 -10  13   7      137.53      174.23     91.28 o 
  -9  13   7      591.47      403.11    185.42 o 
  -8  13   7      492.58      497.93    175.09 o 
  -7  13   7      462.49      502.90    144.47 o 
  -6  13   7      417.62      403.24    101.55 o 
  -5  13   7     1872.73     1927.03    278.61 o 
  -4  13   7      677.11      829.84    157.49 o 
  -3  13   7      351.66      410.76    139.53 o 
  -2  13   7     1471.61     1421.32    126.73 o 
  -1  13   7      855.36      859.15     53.85 o 
   0  13   7      787.01      831.50     58.37 o 
   1  13   7      875.01      935.44     88.22 o 
   2  13   7     1478.21     1602.95     76.80 o 
   3  13   7      354.27      408.17     51.34 o 
   4  13   7      670.13      761.10     66.70 o 
   5  13   7     1878.95     1892.11    103.70 o 
   6  13   7      418.49      410.27     71.37 o 
   7  13   7      465.46      394.48     63.52 o 
   8  13   7      492.39      574.10     85.44 o 
   9  13   7      590.66      629.36     90.15 o 
  10  13   7      136.68      200.30     83.78 o 
  -9  14   7      869.74      670.72    350.51 o 
  -8  14   7      821.51      916.98    126.49 o 
  -7  14   7      650.35      611.04    154.12 o 
  -6  14   7      352.00      254.84     94.96 o 
  -5  14   7      133.25      116.23     80.08 o 
  -4  14   7     1362.46     1410.95    231.68 o 
  -3  14   7      876.95      903.24    101.38 o 
  -2  14   7      198.14      158.40     37.43 o 
  -1  14   7     1463.34     1423.20     59.50 o 
   0  14   7       92.07      135.63     37.70 o 
   1  14   7     1480.67     1468.54     82.08 o 
   2  14   7      204.28      207.42     52.71 o 
   3  14   7      886.79     1040.21     64.47 o 
   4  14   7     1360.91     1358.89     88.30 o 
   5  14   7      137.16      119.91     56.36 o 
   6  14   7      350.95      284.91     53.08 o 
   7  14   7      642.47      670.84     83.13 o 
   8  14   7      821.35     1037.27     94.46 o 
   9  14   7      870.11     1044.85    143.50 o 
  -9  15   7      421.18      241.12    299.59 o 
  -8  15   7      107.94       46.10     75.04 o 
  -7  15   7      300.32      274.39    155.12 o 
  -6  15   7      594.90      656.57    101.62 o 
  -5  15   7      793.69      779.88    214.70 o 
  -4  15   7      875.20      844.73    122.50 o 
  -3  15   7       84.25       90.34     62.07 o 
  -2  15   7      519.25      473.52     67.62 o 
  -1  15   7      156.16      194.74     40.05 o 
   0  15   7      547.26      610.14     52.97 o 
   1  15   7      159.10      186.06     44.36 o 
   2  15   7      521.08      582.39     60.42 o 
   3  15   7       85.27      136.18     49.92 o 
   4  15   7      872.86     1018.83     80.62 o 
   5  15   7      792.63      878.06     77.51 o 
   6  15   7      591.68      788.33     68.48 o 
   7  15   7      301.51      300.30     66.44 o 
   8  15   7      108.01      207.11     75.02 o 
   9  15   7      422.50      460.93     91.88 o 
  -8  16   7       87.52      114.53     66.93 o 
  -7  16   7      412.74      190.97    100.89 o 
  -6  16   7      234.72      309.44     72.56 o 
  -5  16   7        5.52       65.06    108.74 o 
  -4  16   7      152.93      179.38     68.84 o 
  -3  16   7      728.40      849.97     85.93 o 
  -2  16   7      205.79      150.45     39.41 o 
  -1  16   7      522.27      517.98     62.44 o 
   0  16   7      154.24      127.05     40.20 o 
   1  16   7      522.89      523.79     67.43 o 
   2  16   7      207.14      187.20     46.49 o 
   3  16   7      726.45      878.73     76.44 o 
   4  16   7      153.42      167.09     45.79 o 
   5  16   7        5.90      -10.81     59.43 o 
   6  16   7      237.67      364.17     61.29 o 
   7  16   7      412.30      477.51     69.83 o 
   8  16   7       87.97       78.92     77.56 o 
  -7  17   7      212.83      210.69     84.89 o 
  -6  17   7      605.05      560.03    102.97 o 
  -5  17   7        8.90       98.07     92.70 o 
  -4  17   7      491.70      599.77    109.39 o 
  -3  17   7      360.51      412.59     87.37 o 
  -2  17   7      157.17      138.78     65.11 o 
  -1  17   7      144.72      158.82     42.16 o 
   0  17   7      888.72     1009.71     70.77 o 
   1  17   7      144.47      258.23     43.16 o 
   2  17   7      154.96      199.05     46.50 o 
   3  17   7      360.17      393.52     61.37 o 
   4  17   7      488.19      576.40     66.25 o 
   5  17   7        8.85       83.23     51.54 o 
   6  17   7      603.18      633.35     65.75 o 
   7  17   7      211.87      175.37     51.41 o 
  -6  18   7      259.72      150.06     95.26 o 
  -5  18   7       33.98      -16.30    127.02 o 
  -4  18   7      198.91      212.86    110.97 o 
  -3  18   7      619.41      748.50    104.55 o 
  -2  18   7       83.36      133.68     61.21 o 
  -1  18   7      212.46      274.64     96.86 o 
   0  18   7      224.88      237.48     51.56 o 
   1  18   7      211.16      201.79     44.61 o 
   2  18   7       83.22       60.38     50.06 o 
   3  18   7      619.16      619.43     65.28 o 
   4  18   7      200.03      137.76     55.60 o 
   5  18   7       33.50       20.78     46.51 o 
   6  18   7      259.82      256.01     55.34 o 
  -5  19   7      167.21       65.94     71.67 o 
  -4  19   7      138.57      -15.85     84.49 o 
  -3  19   7      286.62      248.05     71.21 o 
  -2  19   7       61.63      108.59     75.57 o 
  -1  19   7      230.42      276.15     76.30 o 
   0  19   7      303.41      334.22     65.80 o 
   1  19   7      231.91      162.81     47.03 o 
   2  19   7       63.05       12.60     47.83 o 
   3  19   7      288.49      275.69     70.34 o 
   4  19   7      137.11      111.43     46.60 o 
   5  19   7      167.81      234.49     72.16 o 
  -3  20   7      192.46      135.20    130.82 o 
  -2  20   7      433.57      570.61    116.68 o 
  -1  20   7      271.46      151.33    120.10 o 
   0  20   7      213.58      150.29     74.52 o 
   1  20   7      268.62      222.79     59.67 o 
   2  20   7      433.45      391.90     66.81 o 
   3  20   7      192.07       44.27    125.14 o 
   0   0   8       40.81       59.44     97.71 o 
   1   0   8     9208.12     9283.57    254.88 o 
   2   0   8      602.57      658.59     71.89 o 
   3   0   8     7985.52     7392.63    222.94 o 
   4   0   8      985.97      924.34     44.38 o 
   5   0   8       45.99       62.63     15.36 o 
   6   0   8     1299.09     1195.91     78.72 o 
   7   0   8     1223.13     1511.40    148.41 o 
   8   0   8       68.36       37.19     58.21 o 
   9   0   8       44.04       90.05     52.14 o 
  10   0   8      142.17      133.04     62.39 o 
  11   0   8      130.78       62.36     86.55 o 
  12   0   8       56.06      -54.25     98.48 o 
  13   0   8      799.65     1020.15    131.76 o 
 -13   1   8       75.69       67.57    106.43 o 
 -12   1   8      152.97      144.91     90.13 o 
 -11   1   8      228.89      164.41    140.03 o 
 -10   1   8     1555.80     1780.12    252.34 o 
  -9   1   8     1966.38     1921.18    167.20 o 
  -8   1   8      286.68      358.58     62.96 o 
  -7   1   8     1463.98     1509.51     84.59 o 
  -6   1   8     5299.42     5176.74    156.37 o 
  -5   1   8      950.21      864.41    111.97 o 
  -4   1   8      392.04      384.72     50.35 o 
  -3   1   8     8732.62     8998.35    244.68 o 
  -2   1   8    20583.81    20884.22    476.42 o 
  -1   1   8     8050.82     8371.36    257.18 o 
   0   1   8    23079.98    24569.31    669.87 o 
   1   1   8     8038.01     8508.43    266.29 o 
   2   1   8    20528.33    20696.90    464.12 o 
   3   1   8     8792.09     9181.82    256.33 o 
   4   1   8      383.80      432.37     30.20 o 
   5   1   8      954.88     1032.95     51.82 o 
   6   1   8     5281.59     4995.45    147.50 o 
   7   1   8     1471.90     1502.22    120.13 o 
   8   1   8      285.08      470.93    114.30 o 
   9   1   8     1964.05     1923.10    115.37 o 
  10   1   8     1558.32     1685.46    122.94 o 
  11   1   8      229.49      245.26    106.30 o 
  12   1   8      152.67      194.28     91.82 o 
  13   1   8       77.85      251.66     86.33 o 
 -13   2   8      633.70      637.87    153.44 o 
 -12   2   8      533.71      617.64    129.13 o 
 -11   2   8      552.64      664.53    121.68 o 
 -10   2   8      551.53      452.35    164.69 o 
  -9   2   8      409.90      437.90     68.33 o 
  -8   2   8      991.09      939.52    109.96 o 
  -7   2   8     1806.82     1879.01    117.02 o 
  -6   2   8     1688.40     1629.83    103.94 o 
  -5   2   8      189.87      220.74     69.82 o 
  -4   2   8     6028.14     5743.61    304.68 o 
  -3   2   8    10797.48    11072.72    334.78 o 
  -2   2   8      960.88     1130.27    119.68 o 
  -1   2   8     5020.58     5282.29    198.44 o 
   0   2   8     1693.94     1666.55    120.79 o 
   1   2   8     5003.74     5365.45    192.56 o 
   2   2   8      976.85     1125.51     90.30 o 
   3   2   8    10778.68    10943.21    249.98 o 
   4   2   8     6015.33     5717.82    186.44 o 
   5   2   8      192.83      174.24     26.66 o 
   6   2   8     1688.37     1683.92     63.40 o 
   7   2   8     1817.84     1809.52    125.21 o 
   8   2   8      985.98     1224.75     97.83 o 
   9   2   8      405.24      407.61     75.67 o 
  10   2   8      553.25      641.28     97.63 o 
  11   2   8      556.41      591.30     68.66 o 
  12   2   8      537.30      610.49     93.08 o 
  13   2   8      632.72      807.17    108.83 o 
 -13   3   8       88.28      121.16    118.32 o 
 -12   3   8      153.26      185.50    100.31 o 
 -11   3   8      593.29      692.22    128.01 o 
 -10   3   8      590.19      995.97    285.60 o 
  -9   3   8     1327.28     1838.21    170.09 o 
  -8   3   8      673.54      763.29    121.22 o 
  -7   3   8     1446.73     1590.80    106.92 o 
  -6   3   8      974.49      944.44     90.60 o 
  -5   3   8     2177.01     2164.17    142.84 o 
  -4   3   8     2295.89     2071.43    133.15 o 
  -3   3   8     5405.71     5372.71    117.51 o 
  -2   3   8     4805.64     4821.47    148.23 o 
  -1   3   8    13871.72    13614.71    360.35 o 
   0   3   8    12855.14    12679.79    373.64 o 
   1   3   8    13837.17    13504.97    385.75 o 
   2   3   8     4805.18     4770.74    169.05 o 
   3   3   8     5418.75     5401.36    145.43 o 
   4   3   8     2300.03     2240.08     84.14 o 
   5   3   8     2186.52     2207.44     82.74 o 
   6   3   8      965.32     1000.93     56.43 o 
   7   3   8     1458.27     1432.81     71.81 o 
   8   3   8      676.62      702.07     67.05 o 
   9   3   8     1328.78     1304.48     98.14 o 
  10   3   8      585.59      527.99     80.56 o 
  11   3   8      596.88      642.01     86.05 o 
  12   3   8      153.93      175.50    104.92 o 
  13   3   8       90.00       96.33     63.07 o 
 -13   4   8      109.06      165.77    322.22 o 
 -12   4   8     1035.32     1150.87    207.52 o 
 -11   4   8      167.42      235.44    232.68 o 
 -10   4   8      132.04       72.27    177.55 o 
  -9   4   8      714.43     1134.23    223.64 o 
  -8   4   8     1897.73     2193.02    187.07 o 
  -7   4   8     1092.53     1117.55     86.18 o 
  -6   4   8      942.79      925.14     83.00 o 
  -5   4   8     2543.08     2507.81     99.73 o 
  -4   4   8     5483.76     5247.84    443.50 o 
  -3   4   8     1521.31     1466.47     65.20 o 
  -2   4   8     8792.41     8845.01    204.79 o 
  -1   4   8     1167.70     1215.77     78.79 o 
   0   4   8     1850.08     1953.86     90.09 o 
   1   4   8     1176.90     1189.23    102.64 o 
   2   4   8     8803.83     8918.69    227.75 o 
   3   4   8     1524.36     1543.39     79.34 o 
   4   4   8     5483.72     5484.29    128.74 o 
   5   4   8     2544.19     2448.02     79.29 o 
   6   4   8      948.41      951.09     47.33 o 
   7   4   8     1085.85     1054.70     63.96 o 
   8   4   8     1892.82     2072.40    116.88 o 
   9   4   8      716.46      699.98     69.32 o 
  10   4   8      134.32      151.32     50.57 o 
  11   4   8      169.06      146.34     69.08 o 
  12   4   8     1034.35     1035.64     87.39 o 
  13   4   8      110.08      207.05    255.65 o 
 -12   5   8       33.72       58.18     84.04 o 
 -11   5   8      680.13      551.91    168.72 o 
 -10   5   8       42.54      -30.05    115.33 o 
  -9   5   8     2623.24     2647.42    338.50 o 
  -8   5   8      763.41     1090.33    159.69 o 
  -7   5   8      917.64      958.27    145.55 o 
  -6   5   8      704.32      741.72     63.37 o 
  -5   5   8     5354.83     5281.88    384.48 o 
  -4   5   8     1938.08     1881.34    133.08 o 
  -3   5   8      295.46      296.70     36.31 o 
  -2   5   8     2887.23     2975.44     96.12 o 
  -1   5   8    10618.85    10746.55    266.87 o 
   0   5   8      534.73      574.33     68.33 o 
   1   5   8    10613.92    10766.60    248.11 o 
   2   5   8     2890.68     3109.77    106.28 o 
   3   5   8      290.45      293.02     33.19 o 
   4   5   8     1937.97     1888.21     70.22 o 
   5   5   8     5341.19     5415.34    127.30 o 
   6   5   8      705.24      709.89     55.59 o 
   7   5   8      920.34     1010.65     55.07 o 
   8   5   8      762.42      781.57     65.00 o 
   9   5   8     2617.01     2783.60    106.60 o 
  10   5   8       42.09       52.56     40.05 o 
  11   5   8      687.98      708.77     78.51 o 
  12   5   8       32.52      134.25    100.20 o 
 -12   6   8      974.83     1117.30    133.40 o 
 -11   6   8      120.09       70.28    132.83 o 
 -10   6   8      317.89      449.37    137.60 o 
  -9   6   8      565.09      580.73    127.80 o 
  -8   6   8     2565.88     2764.29    236.51 o 
  -7   6   8      792.44      970.65    154.79 o 
  -6   6   8      647.59      694.43    233.89 o 
  -5   6   8     2539.18     2303.21    236.54 o 
  -4   6   8     5313.93     4876.02    396.66 o 
  -3   6   8      433.73      506.40     32.07 o 
  -2   6   8     8486.21     7824.49    206.79 o 
  -1   6   8     2262.15     2322.71     95.18 o 
   0   6   8     1690.78     1876.61     99.92 o 
   1   6   8     2286.66     2362.25     98.43 o 
   2   6   8     8505.50     6993.11    614.18 o 
   3   6   8      440.99      476.38     45.07 o 
   4   6   8     5274.22     5163.21    115.25 o 
   5   6   8     2517.69     2503.21     64.95 o 
   6   6   8      664.62      666.97     44.23 o 
   7   6   8      783.66      678.36     47.59 o 
   8   6   8     2564.94     2327.01     90.12 o 
   9   6   8      561.51      476.27     42.87 o 
  10   6   8      318.36      215.05     61.88 o 
  11   6   8      121.43      190.53     92.32 o 
  12   6   8      978.14     1188.27    209.71 o 
 -12   7   8      409.31      572.51    107.35 o 
 -11   7   8     1223.16     1070.14    294.04 o 
 -10   7   8      189.45      260.43    112.84 o 
  -9   7   8      401.69      532.60    169.76 o 
  -8   7   8     1404.40     1353.25    158.40 o 
  -7   7   8       85.31       36.08     94.36 o 
  -6   7   8      311.76      338.00    148.65 o 
  -5   7   8     6573.94     7046.61    334.54 o 
  -4   7   8      577.03      723.84    139.51 o 
  -3   7   8      531.07      442.48     63.78 o 
  -2   7   8     5235.05     5037.46    175.91 o 
  -1   7   8     7723.62     7783.33    247.89 o 
   0   7   8     5263.91     5334.98    163.00 o 
   1   7   8     7722.02     7918.75    207.70 o 
   2   7   8     5252.22     5194.59    174.65 o 
   3   7   8      538.26      571.94     53.99 o 
   4   7   8      567.24      709.78     71.60 o 
   5   7   8     6529.46     6751.67    166.60 o 
   6   7   8      313.28      350.63     51.95 o 
   7   7   8       80.88       48.33     50.57 o 
   8   7   8     1396.21     1219.34    123.48 o 
   9   7   8      396.80      349.12     26.54 o 
  10   7   8      191.41      187.72     82.21 o 
  11   7   8     1228.18     1642.83    159.06 o 
  12   7   8      407.51      428.92    133.55 o 
 -12   8   8      306.81      331.54    159.74 o 
 -11   8   8      164.34      163.72    143.03 o 
 -10   8   8       64.85       32.07    119.58 o 
  -9   8   8      215.03      276.76    110.56 o 
  -8   8   8      669.68      514.10    133.36 o 
  -7   8   8      532.87      626.84    234.49 o 
  -6   8   8      766.95      807.55    148.83 o 
  -5   8   8     1129.13     1125.16    188.98 o 
  -4   8   8     1974.74     2084.09    241.33 o 
  -3   8   8     4016.52     4047.90    176.73 o 
  -2   8   8     2780.04     2672.28     91.81 o 
  -1   8   8       12.25       12.20     23.45 o 
   0   8   8      382.78      458.49     49.14 o 
   1   8   8       13.53       29.70     41.77 o 
   2   8   8     2761.73     2907.01    101.06 o 
   3   8   8     4015.01     3911.62    119.53 o 
   4   8   8     1959.03     2110.24     80.49 o 
   5   8   8     1122.03     1117.71     84.52 o 
   6   8   8      785.71      941.68     77.76 o 
   7   8   8      522.59      634.22     72.30 o 
   8   8   8      679.74      700.38     64.31 o 
   9   8   8      217.68      197.54     67.54 o 
  10   8   8       67.16       59.13    101.41 o 
  11   8   8      162.98      154.00    112.77 o 
  12   8   8      304.49      337.96    133.74 o 
 -11   9   8      396.85      391.15    132.11 o 
 -10   9   8      395.66      558.79    202.05 o 
  -9   9   8      771.24      915.55    184.28 o 
  -8   9   8      478.25      701.96    127.03 o 
  -7   9   8      955.31     1016.10    252.40 o 
  -6   9   8     1330.30     1478.55    166.40 o 
  -5   9   8      761.55      728.48    172.41 o 
  -4   9   8     2193.78     2059.45    189.96 o 
  -3   9   8     1315.96     1321.00    126.28 o 
  -2   9   8     1756.17     1706.28    110.71 o 
  -1   9   8     1834.92     1837.28     56.22 o 
   0   9   8     7150.46     7295.35    189.57 o 
   1   9   8     1841.08     1788.36     72.02 o 
   2   9   8     1752.38     1767.35     74.08 o 
   3   9   8     1309.97     1228.97     53.80 o 
   4   9   8     2189.77     2097.18     95.38 o 
   5   9   8      751.18      908.67    103.87 o 
   6   9   8     1324.33     1385.58     91.77 o 
   7   9   8      953.22      967.98    101.00 o 
   8   9   8      478.54      503.97     71.33 o 
   9   9   8      780.27      800.90    111.65 o 
  10   9   8      397.33      819.76    110.64 o 
  11   9   8      398.53      613.75    173.57 o 
 -11  10   8      392.15      194.40    122.81 o 
 -10  10   8      105.39        5.46     95.32 o 
  -9  10   8      128.87       -5.43    127.77 o 
  -8  10   8      188.96      247.49    128.36 o 
  -7  10   8     1205.36     1236.35    202.49 o 
  -6  10   8       81.16      149.61     95.24 o 
  -5  10   8      732.01      666.05    158.10 o 
  -4  10   8     1424.59     1572.92    172.10 o 
  -3  10   8     3782.43     3855.07    288.35 o 
  -2  10   8      308.90      273.58     41.32 o 
  -1  10   8     1106.54     1081.64     61.16 o 
   0  10   8     1395.05     1439.25     61.50 o 
   1  10   8     1111.91     1203.72     52.16 o 
   2  10   8      303.57      350.68     39.43 o 
   3  10   8     3772.88     3773.63    114.20 o 
   4  10   8     1421.97     1533.83     82.81 o 
   5  10   8      730.19      748.66     69.75 o 
   6  10   8       85.52       78.12     37.18 o 
   7  10   8     1201.32     1111.19     87.44 o 
   8  10   8      191.46      319.09     79.07 o 
   9  10   8      128.81      114.78     76.72 o 
  10  10   8      109.54      148.15    101.29 o 
  11  10   8      392.22      608.75    241.56 o 
 -11  11   8       23.36      -13.88    100.86 o 
 -10  11   8      664.66      868.26    435.06 o 
  -9  11   8      242.39      153.37    179.82 o 
  -8  11   8       88.54      134.05    104.40 o 
  -7  11   8      532.21      554.46    166.45 o 
  -6  11   8     1735.51     1829.43    173.09 o 
  -5  11   8       97.20      102.26     96.38 o 
  -4  11   8     1430.78     1385.81    189.07 o 
  -3  11   8     1651.49     1764.68    106.55 o 
  -2  11   8     1021.17      899.46     97.43 o 
  -1  11   8       51.14       75.92     34.83 o 
   0  11   8     6636.28     6573.09    157.46 o 
   1  11   8       48.48       58.08     35.56 o 
   2  11   8     1014.26     1093.46     63.70 o 
   3  11   8     1641.40     1637.00     68.76 o 
   4  11   8     1425.15     1286.64     70.91 o 
   5  11   8       97.85      122.26     33.15 o 
   6  11   8     1731.69     1660.48     74.33 o 
   7  11   8      533.53      555.27     48.36 o 
   8  11   8       88.90       76.70     70.39 o 
   9  11   8      245.68      244.08     65.05 o 
  10  11   8      665.05      790.07     97.25 o 
  11  11   8       22.75       -9.79    104.65 o 
 -10  12   8      185.84       75.92    103.77 o 
  -9  12   8      310.55      234.04    175.28 o 
  -8  12   8       62.81       64.03     84.15 o 
  -7  12   8      714.07      674.39    166.77 o 
  -6  12   8      744.94      736.57    145.47 o 
  -5  12   8       33.44      -28.63     80.49 o 
  -4  12   8      535.54      429.79    210.18 o 
  -3  12   8     3365.07     3671.90    282.88 o 
  -2  12   8     1333.11     1006.85    172.32 o 
  -1  12   8     2428.68     2389.07    142.11 o 
   0  12   8      893.97      812.75     51.60 o 
   1  12   8     2448.37     2429.80     95.41 o 
   2  12   8     1334.80     1405.57     66.54 o 
   3  12   8     3354.98     3475.82    100.69 o 
   4  12   8      533.80      639.35     53.21 o 
   5  12   8       33.42       49.02     33.31 o 
   6  12   8      749.66      742.12     77.10 o 
   7  12   8      709.77      627.24     73.21 o 
   8  12   8       63.64       51.20     63.88 o 
   9  12   8      312.28      263.00     78.82 o 
  10  12   8      188.78      182.39     78.45 o 
 -10  13   8      916.28     1069.81    254.65 o 
  -9  13   8      194.65      194.26    148.39 o 
  -8  13   8       55.70       43.25     84.73 o 
  -7  13   8      409.28      307.28    148.53 o 
  -6  13   8     1726.69     1714.59    208.71 o 
  -5  13   8      239.16      236.58    141.46 o 
  -4  13   8      783.90      793.98    175.47 o 
  -3  13   8     1245.81     1304.27    229.35 o 
  -2  13   8      159.30      146.47     33.81 o 
  -1  13   8      562.30      596.96     52.11 o 
   0  13   8     3450.69     3240.80     97.54 o 
   1  13   8      564.88      641.74     62.23 o 
   2  13   8      160.22      196.96     39.01 o 
   3  13   8     1231.50     1242.86    112.32 o 
   4  13   8      776.85      840.87     69.99 o 
   5  13   8      242.41      208.54     52.62 o 
   6  13   8     1726.44     1748.23    104.17 o 
   7  13   8      411.63      368.78     46.94 o 
   8  13   8       55.40       68.12     62.20 o 
   9  13   8      192.74      249.15     82.53 o 
  10  13   8      920.72      984.02    117.97 o 
  -9  14   8      163.90       85.56    122.74 o 
  -8  14   8      330.93      233.87    140.47 o 
  -7  14   8      463.74      555.36    116.68 o 
  -6  14   8       19.00       -5.88     84.44 o 
  -5  14   8      327.49      323.88    171.07 o 
  -4  14   8     1058.88     1312.92    136.07 o 
  -3  14   8     1305.20     1169.03    151.22 o 
  -2  14   8      654.33      565.19     59.20 o 
  -1  14   8      917.32      916.00     43.97 o 
   0  14   8     2012.07     1914.80     74.39 o 
   1  14   8      911.96      844.43     67.90 o 
   2  14   8      645.32      726.68     50.44 o 
   3  14   8     1310.38     1349.79     78.79 o 
   4  14   8     1051.51     1225.10     74.99 o 
   5  14   8      327.46      286.41     62.32 o 
   6  14   8       19.69      138.30     49.14 o 
   7  14   8      463.77      489.93     77.65 o 
   8  14   8      329.50      356.23     75.31 o 
   9  14   8      165.82       74.65     67.17 o 
  -8  15   8       46.16       -6.40    137.96 o 
  -7  15   8      132.43      139.87     82.69 o 
  -6  15   8      590.71      591.49    104.00 o 
  -5  15   8      298.18      272.08    175.09 o 
  -4  15   8      173.24       59.59     73.80 o 
  -3  15   8      156.40       78.67     67.11 o 
  -2  15   8      502.84      324.48     45.66 o 
  -1  15   8     1107.25     1049.36     45.40 o 
   0  15   8       54.62       76.34     36.37 o 
   1  15   8     1112.88     1012.51     75.97 o 
   2  15   8      503.94      521.32     59.80 o 
   3  15   8      151.97       75.14     41.16 o 
   4  15   8      174.02      226.66     50.68 o 
   5  15   8      302.03      290.27     68.92 o 
   6  15   8      594.03      562.83     75.80 o 
   7  15   8      130.59       87.83     43.35 o 
   8  15   8       46.29      100.23     64.25 o 
  -8  16   8      339.46      263.45    147.46 o 
  -7  16   8      131.80      191.91     82.48 o 
  -6  16   8       68.29      138.80    133.56 o 
  -5  16   8      183.81      287.50     74.59 o 
  -4  16   8      997.98      993.13    150.37 o 
  -3  16   8      150.44      227.86    107.68 o 
  -2  16   8      337.74      210.14     50.90 o 
  -1  16   8       98.42       91.36     29.67 o 
   0  16   8       86.99       84.88     36.69 o 
   1  16   8       99.54      174.38     43.35 o 
   2  16   8      339.52      428.16     62.36 o 
   3  16   8      148.80      142.22     43.45 o 
   4  16   8      991.45      957.84     82.36 o 
   5  16   8      182.67      186.76     55.86 o 
   6  16   8       69.82      104.62     48.11 o 
   7  16   8      131.98      174.89     79.19 o 
   8  16   8      336.44      393.55    100.94 o 
  -7  17   8      207.68      145.29     70.85 o 
  -6  17   8       34.86      195.82     78.59 o 
  -5  17   8      736.88      780.75    145.89 o 
  -4  17   8       93.80       95.36    101.43 o 
  -3  17   8       32.81        7.70     56.69 o 
  -2  17   8      604.61      752.38     88.46 o 
  -1  17   8      835.75      731.49    146.63 o 
   0  17   8        2.68       10.01     30.89 o 
   1  17   8      831.24      898.80     62.67 o 
   2  17   8      603.56      584.95     62.25 o 
   3  17   8       32.66      -15.42     41.58 o 
   4  17   8       92.17       82.93     45.99 o 
   5  17   8      733.68      820.38     80.75 o 
   6  17   8       34.95      -22.51     45.69 o 
   7  17   8      207.51      264.21     76.30 o 
  -6  18   8      133.00       36.41    145.47 o 
  -5  18   8      162.23      103.07     66.00 o 
  -4  18   8      327.24      115.82    101.63 o 
  -3  18   8       98.02      204.67     82.55 o 
  -2  18   8      808.63      990.74    158.84 o 
  -1  18   8      215.51      189.10     72.56 o 
   0  18   8        9.73      -16.04     32.34 o 
   1  18   8      215.52      214.77     46.08 o 
   2  18   8      807.77      793.14     64.37 o 
   3  18   8       97.42      136.76     51.69 o 
   4  18   8      326.48      365.61     53.88 o 
   5  18   8      160.29       84.76     50.29 o 
   6  18   8      132.68      153.87     54.68 o 
  -4  19   8      119.81       -4.38     72.14 o 
  -3  19   8       75.76      -41.94     84.14 o 
  -2  19   8      286.91      457.53    146.37 o 
  -1  19   8      338.73      324.76    121.90 o 
   0  19   8      366.93      458.04     95.65 o 
   1  19   8      338.14      285.78     45.63 o 
   2  19   8      285.19      229.69     54.16 o 
   3  19   8       75.53       43.84     39.35 o 
   4  19   8      120.35      137.19     50.59 o 
  -2  20   8      481.06      333.13    185.74 o 
  -1  20   8      151.42      108.41     71.68 o 
   0  20   8        4.36      -33.70     76.85 o 
   1  20   8      151.67      161.51     81.52 o 
   2  20   8      484.03      385.31    121.42 o 
   1   0   9     4524.15     4290.28    166.13 o 
   2   0   9    12207.75    11566.99    308.17 o 
   3   0   9     6311.69     7018.87    196.34 o 
   4   0   9     9199.61     9496.92    234.23 o 
   5   0   9      134.23      114.16     20.38 o 
   6   0   9     1753.48     1870.28     95.92 o 
   7   0   9      154.41      251.89     90.44 o 
   8   0   9     1645.39     1758.13    148.94 o 
   9   0   9      132.51      175.62    102.46 o 
  10   0   9       82.41      110.83    204.05 o 
  11   0   9      321.40      265.15    143.45 o 
  12   0   9      862.06     1200.06    155.94 o 
  13   0   9       74.28        1.88    203.39 o 
 -13   1   9       34.32      440.72    439.39 o 
 -12   1   9      460.08      701.54    160.56 o 
 -11   1   9     1508.35     1642.94    157.99 o 
 -10   1   9      287.62      310.85     74.54 o 
  -9   1   9     2225.56     2266.06    165.42 o 
  -8   1   9      512.02      567.19     86.29 o 
  -7   1   9      250.81      287.47     56.47 o 
  -6   1   9      210.80      227.61     68.90 o 
  -5   1   9     3007.40     3030.35    251.88 o 
  -4   1   9     3335.54     3233.92    208.60 o 
  -3   1   9     4543.10     4811.40    205.14 o 
  -2   1   9     7017.70     7380.82    201.93 o 
  -1   1   9    10659.44    10902.99    293.95 o 
   0   1   9     3285.42     3725.58    170.76 o 
   1   1   9    10641.75    11085.71    292.40 o 
   2   1   9     6990.83     7411.17    215.53 o 
   3   1   9     4531.16     4849.52    154.92 o 
   4   1   9     3339.45     3072.27    126.93 o 
   5   1   9     3021.01     2917.75     86.37 o 
   6   1   9      213.02      196.38     27.23 o 
   7   1   9      253.46      373.69     74.98 o 
   8   1   9      515.19      547.03     81.26 o 
   9   1   9     2226.23     2255.68    115.29 o 
  10   1   9      291.07      221.29     72.26 o 
  11   1   9     1510.00     1487.25    116.96 o 
  12   1   9      459.90      845.85    187.76 o 
 -12   2   9      458.71      595.49    116.77 o 
 -11   2   9      239.77      246.46     97.90 o 
 -10   2   9       55.10      104.82    116.84 o 
  -9   2   9      248.00      346.64    102.92 o 
  -8   2   9     2694.30     2484.13    205.04 o 
  -7   2   9     2235.85     2183.37    199.04 o 
  -6   2   9     1267.63     1293.52     75.30 o 
  -5   2   9      553.06      674.58    147.86 o 
  -4   2   9     2647.24     2571.27    139.58 o 
  -3   2   9     8099.87     8487.76    234.58 o 
  -2   2   9    10351.64    10309.50    280.73 o 
  -1   2   9     4106.25     4156.50    206.48 o 
   0   2   9      398.79      349.01     73.08 o 
   1   2   9     4120.76     4160.84    169.69 o 
   2   2   9    10344.45    10575.39    296.46 o 
   3   2   9     8017.38     8620.51    250.30 o 
   4   2   9     2677.61     2612.50     96.19 o 
   5   2   9      559.02      591.20     49.30 o 
   6   2   9     1260.61     1289.62     80.02 o 
   7   2   9     2241.18     2268.38    196.35 o 
   8   2   9     2705.01     2891.87    276.77 o 
   9   2   9      249.84      270.20     91.26 o 
  10   2   9       53.23       47.66     66.86 o 
  11   2   9      240.91      337.19     58.98 o 
  12   2   9      456.46      438.71     90.59 o 
 -12   3   9      252.89      439.12    117.53 o 
 -11   3   9      907.69     1104.90    149.76 o 
 -10   3   9     1299.52     1479.18    165.40 o 
  -9   3   9      900.47      999.80    138.02 o 
  -8   3   9      161.06      135.99     60.93 o 
  -7   3   9      345.58      315.52     71.01 o 
  -6   3   9     1896.11     2005.45    119.15 o 
  -5   3   9     1935.86     1796.55    121.21 o 
  -4   3   9     3691.42     3623.27    254.14 o 
  -3   3   9     2992.86     2861.64     79.80 o 
  -2   3   9     1329.67     1204.03     79.28 o 
  -1   3   9     8341.63     8052.19    278.94 o 
   0   3   9    12693.13    12715.12    325.47 o 
   1   3   9     8343.43     8147.03    233.29 o 
   2   3   9     1334.88     1157.77     99.82 o 
   3   3   9     2997.37     2937.51    126.71 o 
   4   3   9     3691.35     3556.16    128.54 o 
   5   3   9     1949.66     1825.28     80.82 o 
   6   3   9     1915.95     1799.62     77.81 o 
   7   3   9      344.75      391.71     43.34 o 
   8   3   9      162.19       95.68     67.26 o 
   9   3   9      894.48      913.99     83.35 o 
  10   3   9     1303.93     1496.98    114.75 o 
  11   3   9      906.53      997.91    118.96 o 
  12   3   9      251.86      559.34    212.02 o 
 -12   4   9      363.26      433.50    106.03 o 
 -11   4   9      348.38      436.61    121.85 o 
 -10   4   9      168.35      167.46    109.70 o 
  -9   4   9      698.13      746.76    149.13 o 
  -8   4   9      983.58      955.01    113.06 o 
  -7   4   9     5040.18     4962.81    354.87 o 
  -6   4   9      569.10      627.58     69.32 o 
  -5   4   9      490.09      466.03     39.88 o 
  -4   4   9     1545.33     1473.02     92.76 o 
  -3   4   9     6932.87     6782.13    203.57 o 
  -2   4   9     3223.66     3107.65     97.32 o 
  -1   4   9     4213.32     4506.53    111.40 o 
   0   4   9     1931.28     2029.94    104.04 o 
   1   4   9     4202.41     4510.65    177.39 o 
   2   4   9     3249.14     3368.02    148.92 o 
   3   4   9     6916.67     6932.68    209.58 o 
   4   4   9     1558.25     1568.09     67.41 o 
   5   4   9      488.55      542.96     49.45 o 
   6   4   9      572.62      508.08     47.56 o 
   7   4   9     5039.77     4988.99    197.47 o 
   8   4   9      982.73      918.30     47.49 o 
   9   4   9      701.42      762.53     76.76 o 
  10   4   9      164.52      266.21     53.15 o 
  11   4   9      352.56      439.35     58.19 o 
  12   4   9      362.32      524.00     71.25 o 
 -12   5   9      238.38      343.14    111.94 o 
 -11   5   9      272.77      217.48    131.18 o 
 -10   5   9     1698.35     1668.98    208.65 o 
  -9   5   9       72.24       65.38    158.11 o 
  -8   5   9      735.19      672.80    171.53 o 
  -7   5   9      372.96      337.22     40.27 o 
  -6   5   9     2266.08     2118.11    106.77 o 
  -5   5   9      325.55      379.78     37.43 o 
  -4   5   9     4239.66     3829.78    191.22 o 
  -3   5   9     2337.34     2254.94     98.29 o 
  -2   5   9     1222.44     1122.68     59.89 o 
  -1   5   9       32.37       50.80     41.65 o 
   0   5   9    11622.94    11593.74    263.17 o 
   1   5   9       30.25       40.20     48.22 o 
   2   5   9     1232.93     1255.73     65.01 o 
   3   5   9     2326.34     2274.66     98.68 o 
   4   5   9     4241.68     4097.48    113.90 o 
   5   5   9      329.55      331.62     51.05 o 
   6   5   9     2295.11     2281.75     92.45 o 
   7   5   9      381.28      357.07     40.56 o 
   8   5   9      731.61      661.66     50.11 o 
   9   5   9       69.94       83.38     52.74 o 
  10   5   9     1699.32     1599.99     77.38 o 
  11   5   9      274.88      148.64     52.45 o 
  12   5   9      237.22      333.80    113.57 o 
 -12   6   9       73.39       91.48    110.85 o 
 -11   6   9      116.99       83.20    102.07 o 
 -10   6   9       10.16      -93.55     93.55 o 
  -9   6   9     1379.88     1372.30    288.24 o 
  -8   6   9       32.31       52.27    119.03 o 
  -7   6   9     5691.17     6113.20    313.07 o 
  -6   6   9      814.38      977.54    191.34 o 
  -5   6   9      661.09      590.42    143.92 o 
  -4   6   9      410.68      402.35     33.27 o 
  -3   6   9     4357.44     4231.20    258.66 o 
  -2   6   9       70.35       54.50     35.28 o 
  -1   6   9     4605.97     4491.93    144.19 o 
   0   6   9    10245.97    10716.12    307.56 o 
   1   6   9     4642.77     4523.25    158.22 o 
   2   6   9       68.91       75.68     46.97 o 
   3   6   9     4368.88     4382.70     95.53 o 
   4   6   9      408.44      446.26     42.62 o 
   5   6   9      659.60      699.43     53.38 o 
   6   6   9      823.81      869.49     78.86 o 
   7   6   9     5666.28     5632.81    136.40 o 
   8   6   9       32.09       36.02     37.15 o 
   9   6   9     1368.17     1316.90    164.10 o 
  10   6   9        9.70       29.13     29.19 o 
  11   6   9      118.43       37.60     76.60 o 
  12   6   9       72.88       56.20    104.80 o 
 -12   7   9      133.11      111.76    149.79 o 
 -11   7   9      652.86      782.27    153.86 o 
 -10   7   9     1374.65     1156.68    174.36 o 
  -9   7   9      524.26      525.23    155.78 o 
  -8   7   9      254.02      378.67    202.07 o 
  -7   7   9      560.03      877.66    138.86 o 
  -6   7   9     3012.12     3034.54    406.57 o 
  -5   7   9     1619.51     1798.04    192.07 o 
  -4   7   9     3898.51     3884.36    140.35 o 
  -3   7   9     1843.27     1834.19    134.22 o 
  -2   7   9     1497.55     1437.79     71.15 o 
  -1   7   9     2752.35     2678.62    126.95 o 
   0   7   9    12845.77    13763.62    350.16 o 
   1   7   9     2741.55     2741.93    140.79 o 
   2   7   9     1483.00     1527.19     97.79 o 
   3   7   9     1845.52     2088.55    103.73 o 
   4   7   9     3916.80     3966.34    120.46 o 
   5   7   9     1610.53     1681.66    104.65 o 
   6   7   9     3017.16     3134.25    124.04 o 
   7   7   9      565.25      618.82     69.42 o 
   8   7   9      252.43      264.21     34.10 o 
   9   7   9      519.14      381.44     54.32 o 
  10   7   9     1363.35     1570.81    212.86 o 
  11   7   9      658.71      778.63    115.75 o 
  12   7   9      130.80      135.88    159.00 o 
 -11   8   9      188.40      184.72    210.03 o 
 -10   8   9      128.46      154.78    135.92 o 
  -9   8   9      912.37      940.85    182.83 o 
  -8   8   9      335.63      336.16    167.14 o 
  -7   8   9     2482.26     2720.77    213.27 o 
  -6   8   9     1067.39     1385.34    280.12 o 
  -5   8   9      153.99      148.90    115.91 o 
  -4   8   9      931.27      911.78    162.27 o 
  -3   8   9     1896.01     1664.67    186.78 o 
  -2   8   9     3372.15     3045.45     77.83 o 
  -1   8   9      387.02      299.41     77.83 o 
   0   8   9     3530.86     3850.28    182.78 o 
   1   8   9      393.10      357.08     50.72 o 
   2   8   9     3378.39     3264.45    131.32 o 
   3   8   9     1911.07     2006.92     90.10 o 
   4   8   9      929.47     1054.59     78.75 o 
   5   8   9      156.79      158.75     48.20 o 
   6   8   9     1070.13      946.01     89.87 o 
   7   8   9     2485.98     2492.91    124.10 o 
   8   8   9      343.86      512.21     70.92 o 
   9   8   9      904.96     1012.64    107.26 o 
  10   8   9      129.67      210.99     89.49 o 
  11   8   9      188.47      259.13    193.87 o 
 -11   9   9      794.80      555.68    270.68 o 
 -10   9   9      523.70      456.92    250.33 o 
  -9   9   9      354.34      418.14    123.16 o 
  -8   9   9        6.28       17.09     90.50 o 
  -7   9   9      150.80      288.96    111.21 o 
  -6   9   9     1441.83     1762.11    307.04 o 
  -5   9   9     1113.42     1217.07    170.38 o 
  -4   9   9     1212.04     1188.59    171.15 o 
  -3   9   9     1401.04     1394.90    118.11 o 
  -2   9   9     1689.08     1614.55    135.04 o 
  -1   9   9     4962.17     4952.35    205.93 o 
   0   9   9     2920.27     2978.33    118.47 o 
   1   9   9     4962.48     5133.49    167.18 o 
   2   9   9     1684.35     1695.31     75.68 o 
   3   9   9     1405.20     1525.01     91.69 o 
   4   9   9     1212.34     1278.50    101.12 o 
   5   9   9     1109.14     1213.71     74.30 o 
   6   9   9     1461.68     1612.06    141.91 o 
   7   9   9      156.52      173.08     53.14 o 
   8   9   9        6.76       -3.58     54.32 o 
   9   9   9      348.48      296.20     70.50 o 
  10   9   9      523.35      822.18    151.44 o 
  11   9   9      795.49      985.98    204.24 o 
 -11  10   9      159.75      290.65    144.11 o 
 -10  10   9       20.55       28.45    124.64 o 
  -9  10   9      146.85       97.02    106.88 o 
  -8  10   9     1192.99     1357.70    196.06 o 
  -7  10   9      425.37      480.53    169.61 o 
  -6  10   9     1186.40     1310.04    179.75 o 
  -5  10   9      139.21      172.07    110.00 o 
  -4  10   9     1535.89     1748.66    182.20 o 
  -3  10   9      365.12      319.41     86.77 o 
  -2  10   9     3577.09     3277.18    236.85 o 
  -1  10   9      644.90      642.79     49.78 o 
   0  10   9      198.28      219.83     35.58 o 
   1  10   9      648.26      749.45     78.90 o 
   2  10   9     3583.83     3762.18    112.69 o 
   3  10   9      361.21      505.40     58.92 o 
   4  10   9     1533.72     1495.37     88.80 o 
   5  10   9      143.44      179.80     52.11 o 
   6  10   9     1181.15     1336.52    117.01 o 
   7  10   9      426.96      504.64     66.59 o 
   8  10   9     1195.40     1289.42    107.48 o 
   9  10   9      147.54      147.20     63.37 o 
  10  10   9       20.42      -51.09     58.80 o 
  11  10   9      159.03      447.38    328.21 o 
 -10  11   9        1.54        0.29     99.47 o 
  -9  11   9      502.96      473.86    177.54 o 
  -8  11   9      123.94      210.89    102.31 o 
  -7  11   9      263.90      256.95    197.81 o 
  -6  11   9        4.11       80.19     96.54 o 
  -5  11   9     2973.36     2981.45    425.74 o 
  -4  11   9      659.07      973.39    236.34 o 
  -3  11   9      384.04      387.35     69.51 o 
  -2  11   9      483.46      391.80     46.63 o 
  -1  11   9     2037.07     1966.34     96.57 o 
   0  11   9       14.12       67.58     46.19 o 
   1  11   9     2026.14     2146.93     94.08 o 
   2  11   9      485.40      511.54     67.42 o 
   3  11   9      385.56      512.36     74.39 o 
   4  11   9      663.22      797.18     71.85 o 
   5  11   9     2974.50     3107.86    132.92 o 
   6  11   9        4.01       38.64     80.36 o 
   7  11   9      267.90      287.48     66.57 o 
   8  11   9      125.79      126.52     54.88 o 
   9  11   9      503.89      493.22     80.35 o 
  10  11   9        1.53      -46.82     72.08 o 
 -10  12   9        1.45       49.60     86.24 o 
  -9  12   9       15.27       17.97    132.26 o 
  -8  12   9     1663.93     1416.41    454.04 o 
  -7  12   9       82.58       51.79    128.51 o 
  -6  12   9      488.45      496.90    179.75 o 
  -5  12   9      707.08      719.13    229.81 o 
  -4  12   9     1631.87     1807.64    224.47 o 
  -3  12   9      239.72      326.86     64.57 o 
  -2  12   9     1590.53     1412.48    155.64 o 
  -1  12   9      435.60      427.01     44.57 o 
   0  12   9       15.71       -0.12     34.04 o 
   1  12   9      433.44      404.66     46.50 o 
   2  12   9     1600.75     1646.18     92.76 o 
   3  12   9      239.12      303.29     43.82 o 
   4  12   9     1640.97     1579.78     73.31 o 
   5  12   9      710.94      677.01     54.83 o 
   6  12   9      487.85      634.87     73.72 o 
   7  12   9       83.62       22.24     57.51 o 
   8  12   9     1660.20     1630.67    104.28 o 
   9  12   9       15.04       66.34     60.94 o 
  10  12   9        1.54      -53.02     74.42 o 
  -9  13   9      613.01      609.15    280.61 o 
  -8  13   9       45.41        9.51    134.15 o 
  -7  13   9      303.06      171.47    184.41 o 
  -6  13   9       20.49       28.82     81.76 o 
  -5  13   9     1668.42     2010.56    344.86 o 
  -4  13   9      374.87      382.96    118.26 o 
  -3  13   9      605.20      616.46    126.92 o 
  -2  13   9      474.63      433.73     72.40 o 
  -1  13   9     1324.62     1204.07     82.78 o 
   0  13   9     1970.76     1940.53     94.10 o 
   1  13   9     1322.53     1385.99     60.28 o 
   2  13   9      480.96      522.68     51.62 o 
   3  13   9      603.33      700.55     53.38 o 
   4  13   9      373.32      458.74     63.33 o 
   5  13   9     1673.29     1739.78     79.04 o 
   6  13   9       20.77      -13.72     30.26 o 
   7  13   9      305.84      297.81     72.08 o 
   8  13   9       44.31       96.80     55.92 o 
   9  13   9      608.74      744.39    108.97 o 
  -9  14   9      142.05      145.58    103.56 o 
  -8  14   9      420.89      379.18    167.00 o 
  -7  14   9      433.46      641.47    183.08 o 
  -6  14   9      475.40      370.51    201.92 o 
  -5  14   9      310.50      243.09    105.24 o 
  -4  14   9      648.44      632.45    131.65 o 
  -3  14   9      727.53      733.27    127.59 o 
  -2  14   9      798.76      664.61    135.91 o 
  -1  14   9      803.98      824.69     43.34 o 
   0  14   9      425.03      405.79     37.67 o 
   1  14   9      814.38      855.55     50.91 o 
   2  14   9      807.35      900.58     57.50 o 
   3  14   9      731.17      889.51     72.15 o 
   4  14   9      652.69      623.79     71.64 o 
   5  14   9      312.73      297.78     63.37 o 
   6  14   9      475.60      514.38     50.69 o 
   7  14   9      434.74      436.72     92.39 o 
   8  14   9      417.00      374.90     85.01 o 
   9  14   9      139.56      102.17     64.99 o 
  -8  15   9       10.40       14.68    135.82 o 
  -7  15   9      245.30      243.80    104.23 o 
  -6  15   9      315.39      299.79    199.39 o 
  -5  15   9      260.20      283.84    116.51 o 
  -4  15   9      576.89      806.42    209.04 o 
  -3  15   9      470.23      299.15    175.07 o 
  -2  15   9     1420.29     1291.99     97.59 o 
  -1  15   9      455.63      494.97     48.29 o 
   0  15   9      709.99      851.43     70.09 o 
   1  15   9      450.52      523.66     80.59 o 
   2  15   9     1427.02     1466.13     65.93 o 
   3  15   9      468.19      497.17     76.43 o 
   4  15   9      584.82      730.35     81.54 o 
   5  15   9      258.14      265.38     58.37 o 
   6  15   9      318.01      351.20     46.49 o 
   7  15   9      245.49      278.48     83.17 o 
   8  15   9       10.12      127.15     66.07 o 
  -7  16   9      778.88      588.99    128.94 o 
  -6  16   9       33.89       -2.85    110.60 o 
  -5  16   9      150.43      217.94    150.79 o 
  -4  16   9       12.90        1.77     78.26 o 
  -3  16   9      826.41      896.73    149.85 o 
  -2  16   9      163.21      205.72     86.27 o 
  -1  16   9      510.32      513.17     66.48 o 
   0  16   9      311.38      359.52     55.91 o 
   1  16   9      516.27      554.19     51.13 o 
   2  16   9      163.48      182.13     41.37 o 
   3  16   9      823.38      832.37     84.42 o 
   4  16   9       13.36        8.90     41.68 o 
   5  16   9      150.34      167.65     59.83 o 
   6  16   9       34.78      -26.08     48.51 o 
   7  16   9      776.93      918.31    109.11 o 
  -6  17   9      333.90      340.08     90.73 o 
  -5  17   9       11.22      104.15     93.80 o 
  -4  17   9      536.71      491.21    112.69 o 
  -3  17   9      240.56      255.81     86.00 o 
  -2  17   9       82.85       67.84    103.09 o 
  -1  17   9      125.31       63.75     72.12 o 
   0  17   9     1669.15     1568.18     94.21 o 
   1  17   9      124.51      144.16     40.76 o 
   2  17   9       82.08      123.85     41.61 o 
   3  17   9      241.15      182.04     58.79 o 
   4  17   9      538.10      511.89     68.14 o 
   5  17   9       11.42       13.45     57.24 o 
   6  17   9      333.58      306.22     67.85 o 
  -5  18   9        2.48       21.68    106.07 o 
  -4  18   9       75.59      192.92     74.77 o 
  -3  18   9      551.41      376.58    121.16 o 
  -2  18   9       91.53       50.63     80.10 o 
  -1  18   9      356.40      327.73    148.24 o 
   0  18   9       96.77      134.20     37.20 o 
   1  18   9      358.80      331.79     44.18 o 
   2  18   9       91.50      108.86     40.79 o 
   3  18   9      551.79      563.38     63.57 o 
   4  18   9       76.71       60.38     56.34 o 
   5  18   9        2.50       82.39     55.94 o 
  -3  19   9      231.67       93.24     91.32 o 
  -2  19   9       53.09       57.72     93.49 o 
  -1  19   9       90.06      109.15     78.92 o 
   0  19   9      463.10      490.93    146.36 o 
   1  19   9       88.31       61.23     35.46 o 
   2  19   9       54.53       64.21     49.38 o 
   3  19   9      231.42      316.17     55.32 o 
   0   0  10      266.96      378.49    102.51 o 
   1   0  10      790.77      988.37     94.58 o 
   2   0  10     3056.65     3198.88    144.16 o 
   3   0  10     4168.72     4290.79    167.33 o 
   4   0  10      422.00      439.50    100.39 o 
   5   0  10     1444.17     1284.77    112.15 o 
   6   0  10       20.58       24.55     60.36 o 
   7   0  10     8436.19     8301.74    327.04 o 
   8   0  10      233.35      216.98     74.96 o 
   9   0  10     1923.69     1928.38    196.84 o 
  10   0  10      121.51      119.60     69.28 o 
  11   0  10      300.07      264.64     64.67 o 
  12   0  10      122.97      216.17     87.77 o 
 -12   1  10      284.70      451.27    120.15 o 
 -11   1  10      160.00      182.09     84.12 o 
 -10   1  10     1169.57     1143.29    125.49 o 
  -9   1  10      661.41      608.04    130.00 o 
  -8   1  10      128.06       91.63     51.11 o 
  -7   1  10     1831.95     1950.53    125.81 o 
  -6   1  10     3240.53     3290.81    240.86 o 
  -5   1  10     1174.46     1187.20     74.67 o 
  -4   1  10     3906.43     4087.92    170.03 o 
  -3   1  10     1108.66     1210.93    110.91 o 
  -2   1  10     7923.47     8455.02    260.63 o 
  -1   1  10      809.49      846.98    107.27 o 
   0   1  10     6219.55     5815.17    182.58 o 
   1   1  10      820.49      739.19    116.30 o 
   2   1  10     7918.81     8404.36    248.57 o 
   3   1  10     1114.75     1160.39    116.75 o 
   4   1  10     3890.04     3872.10    136.35 o 
   5   1  10     1173.10     1115.82     68.30 o 
   6   1  10     3241.02     3020.48    130.22 o 
   7   1  10     1834.76     1869.74    105.20 o 
   8   1  10      129.25      115.75     65.29 o 
   9   1  10      659.45      851.26    102.95 o 
  10   1  10     1173.89     1330.29    137.85 o 
  11   1  10      159.70       35.89    101.77 o 
  12   1  10      284.96      332.97    123.66 o 
 -12   2  10      274.79      391.92    107.14 o 
 -11   2  10      219.16       94.06    106.13 o 
 -10   2  10      401.91      415.31     70.14 o 
  -9   2  10     1279.72     1308.65     90.38 o 
  -8   2  10      605.36      816.65    110.44 o 
  -7   2  10     3456.21     3603.55    166.52 o 
  -6   2  10     1307.82     1298.65    102.99 o 
  -5   2  10      457.42      406.41     56.59 o 
  -4   2  10      333.05      403.59     72.83 o 
  -3   2  10     5557.86     5447.89    252.12 o 
  -2   2  10    10317.43    10408.46    282.19 o 
  -1   2  10      610.62      576.27    115.91 o 
   0   2  10       92.34       76.45     71.95 o 
   1   2  10      598.40      701.38     88.67 o 
   2   2  10    10326.57    10516.16    288.62 o 
   3   2  10     5595.77     5442.54    190.74 o 
   4   2  10      334.21      244.91     80.65 o 
   5   2  10      462.86      415.48     71.75 o 
   6   2  10     1309.62     1234.75     69.02 o 
   7   2  10     3457.14     3315.99    163.29 o 
   8   2  10      602.85      784.09     77.37 o 
   9   2  10     1269.76     1398.40    139.58 o 
  10   2  10      400.84      497.69     70.72 o 
  11   2  10      220.49      258.21     70.24 o 
  12   2  10      271.37      502.79    130.59 o 
 -12   3  10       64.51       95.08     92.80 o 
 -11   3  10      508.24      495.59    154.77 o 
 -10   3  10      842.79      778.16    167.06 o 
  -9   3  10     1571.94     1626.19    120.88 o 
  -8   3  10      329.44      294.98     84.45 o 
  -7   3  10     1178.78     1188.35    159.43 o 
  -6   3  10     2599.16     2648.82    144.54 o 
  -5   3  10     6317.92     6005.07    451.28 o 
  -4   3  10     3038.58     2999.67    268.37 o 
  -3   3  10      312.04      288.94     45.27 o 
  -2   3  10      328.33      254.70     85.99 o 
  -1   3  10     1385.32     1412.24    110.66 o 
   0   3  10     3653.07     3826.93    148.27 o 
   1   3  10     1391.26     1489.83    108.04 o 
   2   3  10      333.57      325.73     80.32 o 
   3   3  10      311.08      344.74     72.54 o 
   4   3  10     3036.39     2826.08    103.39 o 
   5   3  10     6316.38     6187.73    171.10 o 
   6   3  10     2592.08     2629.65    143.06 o 
   7   3  10     1181.86     1113.41    122.28 o 
   8   3  10      328.19      343.28     82.44 o 
   9   3  10     1576.66     1594.22     95.63 o 
  10   3  10      847.31     1020.43     96.38 o 
  11   3  10      506.69      712.35     84.59 o 
  12   3  10       65.12       87.55     55.86 o 
 -12   4  10      483.91      480.96    114.54 o 
 -11   4  10      294.35      425.17    168.77 o 
 -10   4  10       53.50       41.44     93.64 o 
  -9   4  10      412.90      304.78    139.64 o 
  -8   4  10     3107.49     3023.53    270.44 o 
  -7   4  10     1536.97     1530.80    101.38 o 
  -6   4  10     4433.99     4109.27    387.20 o 
  -5   4  10      174.76      142.68     34.35 o 
  -4   4  10     2001.93     1791.48    237.43 o 
  -3   4  10     1609.25     1609.35     75.46 o 
  -2   4  10     7020.96     6840.73    200.80 o 
  -1   4  10     1971.26     1967.89    145.80 o 
   0   4  10      333.07      330.23     73.83 o 
   1   4  10     1965.90     2041.74    161.92 o 
   2   4  10     7000.07     7044.90    215.30 o 
   3   4  10     1613.52     1534.87     92.39 o 
   4   4  10     2010.06     1985.78     81.74 o 
   5   4  10      173.14      205.53     36.90 o 
   6   4  10     4454.51     4248.30    229.83 o 
   7   4  10     1527.55     1421.15    104.97 o 
   8   4  10     3120.22     2887.01    199.49 o 
   9   4  10      415.62      391.22     71.55 o 
  10   4  10       52.39       22.11     44.05 o 
  11   4  10      295.42      190.83     55.44 o 
  12   4  10      476.60      577.83    202.42 o 
 -12   5  10       57.90     -112.10    112.10 o 
 -11   5  10      763.81     1022.43    200.72 o 
 -10   5  10      233.55      158.02    119.61 o 
  -9   5  10      923.21     1019.57    159.58 o 
  -8   5  10      279.03      272.24    140.80 o 
  -7   5  10     1254.94     1070.87     86.83 o 
  -6   5  10     2096.16     1959.33    110.46 o 
  -5   5  10     5448.87     5347.99    269.88 o 
  -4   5  10       21.56       26.27     22.01 o 
  -3   5  10     2474.59     2446.54     93.13 o 
  -2   5  10      215.57      236.13     57.90 o 
  -1   5  10     4946.85     5123.10    139.80 o 
   0   5  10      521.18      523.00     68.18 o 
   1   5  10     4985.26     5112.89    142.39 o 
   2   5  10      216.28      205.15     83.38 o 
   3   5  10     2471.15     2426.48    101.40 o 
   4   5  10       21.41       48.82     33.71 o 
   5   5  10     5450.16     5310.58    135.50 o 
   6   5  10     2095.84     2091.69     74.17 o 
   7   5  10     1254.18     1147.83     75.45 o 
   8   5  10      274.82      283.52     50.88 o 
   9   5  10      924.74     1130.31    110.15 o 
  10   5  10      236.56      278.33     51.86 o 
  11   5  10      765.91      965.80    179.40 o 
  12   5  10       56.72      -42.21    143.37 o 
 -12   6  10      760.39     1063.80    207.64 o 
 -11   6  10      104.42       -2.39    143.18 o 
 -10   6  10       53.32      -55.59    121.20 o 
  -9   6  10      120.17      207.96    114.85 o 
  -8   6  10     2893.52     3301.78    276.95 o 
  -7   6  10      129.28      131.94    214.44 o 
  -6   6  10     1594.26     1451.18    201.99 o 
  -5   6  10      391.19      387.23     51.21 o 
  -4   6  10     2963.20     2828.27    148.12 o 
  -3   6  10       57.76       39.53     28.97 o 
  -2   6  10     4721.87     4524.27    288.51 o 
  -1   6  10      720.46      716.42     71.18 o 
   0   6  10      101.54       37.68     42.58 o 
   1   6  10      726.87      710.91     65.60 o 
   2   6  10     4705.49     4859.58    157.01 o 
   3   6  10       58.67       60.71     42.83 o 
   4   6  10     2951.18     3020.99    128.22 o 
   5   6  10      386.00      405.20     35.32 o 
   6   6  10     1613.44     1591.47     64.10 o 
   7   6  10      127.19      232.72     31.14 o 
   8   6  10     2892.82     2915.05    153.88 o 
   9   6  10      118.79      178.12     39.30 o 
  10   6  10       52.67       -1.80     86.46 o 
  11   6  10      104.78      259.10    118.87 o 
  12   6  10      757.41      821.00    186.52 o 
 -11   7  10     1189.02     1110.67    186.27 o 
 -10   7  10      682.31      532.72    152.26 o 
  -9   7  10      570.07      701.03    207.05 o 
  -8   7  10      170.26      266.77    107.25 o 
  -7   7  10      216.66      103.22    119.03 o 
  -6   7  10     1021.50     1145.49    170.85 o 
  -5   7  10     3475.44     2504.62    668.92 o 
  -4   7  10      179.98      185.67     50.85 o 
  -3   7  10     1980.40     1998.12     87.57 o 
  -2   7  10      407.88      403.74     52.72 o 
  -1   7  10     3898.35     3879.03    169.99 o 
   0   7  10     1406.66     1416.07     85.62 o 
   1   7  10     3909.99     3858.83    198.86 o 
   2   7  10      407.36      459.46     77.17 o 
   3   7  10     1972.04     2057.50     97.51 o 
   4   7  10      174.27      163.77     41.33 o 
   5   7  10     3486.91     3081.10    210.71 o 
   6   7  10     1032.63      970.32     79.74 o 
   7   7  10      213.10      169.26     51.85 o 
   8   7  10      170.38      124.52     37.96 o 
   9   7  10      569.80      669.81    122.90 o 
  10   7  10      679.54      732.25    129.84 o 
  11   7  10     1188.60     1524.52    214.59 o 
 -11   8  10        3.34       12.34    105.96 o 
 -10   8  10      184.15      127.51    120.47 o 
  -9   8  10      533.62      848.58    144.27 o 
  -8   8  10     1991.80     2830.72    502.97 o 
  -7   8  10      692.61     1001.17    237.01 o 
  -6   8  10      797.08      979.47    191.93 o 
  -5   8  10      430.05      457.65    185.95 o 
  -4   8  10     2277.03     2192.36    119.01 o 
  -3   8  10     1998.76     1908.06    106.27 o 
  -2   8  10     2063.37     2025.04    129.00 o 
  -1   8  10     1085.67     1108.74     81.23 o 
   0   8  10      757.06      883.59     90.93 o 
   1   8  10     1092.55     1103.45     92.85 o 
   2   8  10     2065.82     2215.77    129.21 o 
   3   8  10     1997.41     2181.73     96.93 o 
   4   8  10     2280.94     2394.03    104.65 o 
   5   8  10      431.50      455.27     79.85 o 
   6   8  10      806.83      690.06     78.46 o 
   7   8  10      695.64      841.73     91.89 o 
   8   8  10     1988.05     2046.54    179.68 o 
   9   8  10      534.29      513.94     74.16 o 
  10   8  10      184.78      242.97     99.06 o 
  11   8  10        3.52      -53.39    101.15 o 
 -11   9  10      491.90      231.41    189.74 o 
 -10   9  10      719.41      860.47    193.73 o 
  -9   9  10      951.98     1113.78    164.91 o 
  -8   9  10       39.46      -50.34    175.23 o 
  -7   9  10     1316.24     1356.95    209.38 o 
  -6   9  10     1854.72     2215.18    369.49 o 
  -5   9  10      663.26      666.65    155.64 o 
  -4   9  10      832.16      861.28     61.23 o 
  -3   9  10        0.42        7.50     34.73 o 
  -2   9  10      206.70      192.63     32.59 o 
  -1   9  10      998.03      996.57     59.60 o 
   0   9  10     2328.70     2433.06    129.51 o 
   1   9  10     1000.72     1075.63     74.44 o 
   2   9  10      209.88      226.41     50.35 o 
   3   9  10        0.34        7.33     40.72 o 
   4   9  10      817.41      864.59     68.97 o 
   5   9  10      683.73      708.98     81.67 o 
   6   9  10     1862.18     1849.69     94.85 o 
   7   9  10     1314.85     1364.37    105.28 o 
   8   9  10       38.21       46.16     65.80 o 
   9   9  10      954.88      913.63     95.25 o 
  10   9  10      720.53      659.33    127.42 o 
  11   9  10      487.36      556.57    132.88 o 
 -11  10  10      167.18      503.97    278.28 o 
 -10  10  10       35.70       40.64    123.50 o 
  -9  10  10      803.65      572.50    176.94 o 
  -8  10  10       99.92       54.93    133.51 o 
  -7  10  10     1565.79     1858.17    193.98 o 
  -6  10  10       80.98       37.64    100.56 o 
  -5  10  10      501.03      582.62    139.64 o 
  -4  10  10      280.69      101.53     89.52 o 
  -3  10  10     2222.74     2307.53    156.58 o 
  -2  10  10      463.16      515.49     29.47 o 
  -1  10  10     1859.19     1781.10     76.41 o 
   0  10  10        1.68       -1.69     28.00 o 
   1  10  10     1858.74     1865.28    112.79 o 
   2  10  10      457.88      563.53     65.03 o 
   3  10  10     2217.80     2315.80     91.02 o 
   4  10  10      280.82      248.25     52.42 o 
   5  10  10      501.05      490.32     61.71 o 
   6  10  10       81.18       40.35     54.81 o 
   7  10  10     1571.32     1690.86    107.14 o 
   8  10  10      100.72      177.05     54.38 o 
   9  10  10      803.53      945.30    105.10 o 
  10  10  10       36.39       -2.78     97.39 o 
  11  10  10      169.12      200.78    155.86 o 
 -10  11  10     1058.15     1770.09    408.77 o 
  -9  11  10       50.95       18.17    166.11 o 
  -8  11  10      130.82       57.51    113.28 o 
  -7  11  10      250.80      296.59    260.31 o 
  -6  11  10     1471.65     1510.79    258.64 o 
  -5  11  10        4.39       11.96     90.52 o 
  -4  11  10     2176.87     2149.73    343.91 o 
  -3  11  10      516.40      463.13    106.60 o 
  -2  11  10      269.97      284.61     31.17 o 
  -1  11  10       45.60       30.05     31.87 o 
   0  11  10     3942.79     3989.33    154.80 o 
   1  11  10       44.31       53.90     37.27 o 
   2  11  10      271.60      379.18     50.09 o 
   3  11  10      522.10      595.18     63.78 o 
   4  11  10     2171.96     2145.39    104.86 o 
   5  11  10        4.28       -4.60     44.72 o 
   6  11  10     1472.94     1553.45     87.51 o 
   7  11  10      252.34      218.64     72.06 o 
   8  11  10      132.95      168.20     63.61 o 
   9  11  10       49.83       33.47     53.79 o 
  10  11  10     1058.66     1169.87    152.64 o 
 -10  12  10       68.92     -146.90    372.15 o 
  -9  12  10      665.14      660.12    404.77 o 
  -8  12  10      139.65      102.33    111.60 o 
  -7  12  10     1811.82     2222.61    271.45 o 
  -6  12  10       38.38      158.88    104.67 o 
  -5  12  10        2.50       22.54    137.79 o 
  -4  12  10      431.16      455.38    131.22 o 
  -3  12  10     2753.64     2941.32    201.34 o 
  -2  12  10        5.86       29.17     32.87 o 
  -1  12  10      944.04      957.87     76.72 o 
   0  12  10      210.15      170.86     49.95 o 
   1  12  10      946.41      916.86     59.30 o 
   2  12  10        5.48       22.28     41.02 o 
   3  12  10     2740.59     2840.04    123.62 o 
   4  12  10      431.62      432.98     77.74 o 
   5  12  10        2.64       52.67     53.64 o 
   6  12  10       37.92      -50.90     50.90 o 
   7  12  10     1809.60     2041.32    122.95 o 
   8  12  10      140.11      164.11     57.91 o 
   9  12  10      665.31      832.76     87.74 o 
  10  12  10       67.92      -27.52    100.11 o 
  -9  13  10       68.55       -9.78    220.03 o 
  -8  13  10      100.14       65.85    148.93 o 
  -7  13  10      250.33      260.77    128.23 o 
  -6  13  10      464.69      365.48    126.01 o 
  -5  13  10      469.96      572.61    208.71 o 
  -4  13  10     2509.37     2866.01    292.60 o 
  -3  13  10      301.58      368.42     70.56 o 
  -2  13  10      110.28      115.40     29.07 o 
  -1  13  10      163.22      161.36     38.86 o 
   0  13  10     3818.83     3626.68    122.81 o 
   1  13  10      165.23      170.47     46.86 o 
   2  13  10      113.45       99.00     44.31 o 
   3  13  10      301.95      272.44     69.59 o 
   4  13  10     2512.98     2779.78    133.55 o 
   5  13  10      471.13      520.75    102.09 o 
   6  13  10      460.98      497.51     92.38 o 
   7  13  10      250.68      250.82     88.58 o 
   8  13  10      101.27      103.83     62.84 o 
   9  13  10       69.28      143.08     62.92 o 
  -8  14  10      490.68      346.17    182.36 o 
  -7  14  10      676.41      420.29    185.08 o 
  -6  14  10       80.24       29.25    155.33 o 
  -5  14  10       39.06      -28.76    101.91 o 
  -4  14  10      304.77      194.17    105.98 o 
  -3  14  10      994.19      947.45    318.23 o 
  -2  14  10      499.29      377.53    134.54 o 
  -1  14  10      883.53      888.89     57.44 o 
   0  14  10      251.02      276.74     46.45 o 
   1  14  10      880.45      893.10     69.50 o 
   2  14  10      505.64      562.13     69.14 o 
   3  14  10      998.85     1160.95     86.49 o 
   4  14  10      304.19      206.37     56.66 o 
   5  14  10       38.41       82.04     54.49 o 
   6  14  10       81.24      224.71     58.58 o 
   7  14  10      677.36      819.71     96.54 o 
   8  14  10      491.62      419.28     85.18 o 
  -8  15  10       70.24       91.70    161.88 o 
  -7  15  10      265.95      329.64    163.77 o 
  -6  15  10      154.53      291.25    194.40 o 
  -5  15  10      719.79      756.59    143.39 o 
  -4  15  10      521.26      550.36    329.21 o 
  -3  15  10      158.54      173.10    188.07 o 
  -2  15  10      344.10      526.76     75.32 o 
  -1  15  10      404.75      373.03     50.00 o 
   0  15  10      433.37      452.28     68.12 o 
   1  15  10      408.31      346.87     57.99 o 
   2  15  10      342.44      305.33     63.67 o 
   3  15  10      156.48      185.95     54.29 o 
   4  15  10      517.26      565.18     68.03 o 
   5  15  10      718.05      951.95     94.47 o 
   6  15  10      152.49      207.39     60.44 o 
   7  15  10      266.57      253.85     66.28 o 
   8  15  10       69.83       79.26     66.52 o 
  -7  16  10       97.64       55.29    204.38 o 
  -6  16  10      173.94      101.50    102.90 o 
  -5  16  10       13.68      -44.66    126.94 o 
  -4  16  10      482.52      117.60    147.71 o 
  -3  16  10       89.81       21.53     78.02 o 
  -2  16  10      691.32      589.80    184.21 o 
  -1  16  10      130.39       74.02     33.66 o 
   0  16  10        4.03       15.89     40.16 o 
   1  16  10      131.32      169.65     45.50 o 
   2  16  10      688.47      838.00     73.61 o 
   3  16  10       88.80      129.86     51.80 o 
   4  16  10      479.99      526.51     99.63 o 
   5  16  10       14.24       49.38     67.37 o 
   6  16  10      175.01      192.63     67.37 o 
   7  16  10       97.81      100.39     63.05 o 
  -6  17  10       29.84       10.71    115.66 o 
  -5  17  10      720.30      947.24    172.74 o 
  -4  17  10       35.69       20.02     79.67 o 
  -3  17  10      113.94      182.44    126.71 o 
  -2  17  10       97.92       18.18     73.33 o 
  -1  17  10      599.39      795.93    134.05 o 
   0  17  10        5.26       55.20     29.64 o 
   1  17  10      600.98      648.37     86.99 o 
   2  17  10       97.63      108.52     46.68 o 
   3  17  10      113.75      177.90     77.86 o 
   4  17  10       36.13      103.84     62.43 o 
   5  17  10      720.05      788.48    106.93 o 
   6  17  10       29.73       36.12     59.21 o 
  -5  18  10       20.40       -7.99     71.93 o 
  -4  18  10      334.21      143.35    146.88 o 
  -3  18  10       77.15      -44.39     75.84 o 
  -2  18  10      736.97      969.06    114.66 o 
  -1  18  10       47.67       11.92     63.91 o 
   0  18  10        7.49      -53.50     65.86 o 
   1  18  10       47.85      -13.54     38.42 o 
   2  18  10      732.59      864.24     74.22 o 
   3  18  10       76.64       80.36     55.11 o 
   4  18  10      335.00      564.40     95.00 o 
   5  18  10       20.43      -39.62     92.18 o 
  -3  19  10       11.44       67.89     78.59 o 
  -2  19  10      108.02       52.56    114.33 o 
  -1  19  10      341.55      365.69     96.19 o 
   0  19  10        7.13       51.91     76.99 o 
   1  19  10      342.54      315.20     92.29 o 
   2  19  10      107.85      144.10     61.60 o 
   3  19  10       11.50      -59.39     67.86 o 
   1   0  11     2596.02     2956.68    183.05 o 
   2   0  11    13775.58    14399.70    424.53 o 
   3   0  11      211.64      135.11     66.17 o 
   4   0  11     6664.03     6444.13    216.26 o 
   5   0  11     1044.59      901.00     78.32 o 
   6   0  11       49.69       27.07     46.68 o 
   7   0  11        3.43       51.08     84.16 o 
   8   0  11      887.39     1004.44     94.89 o 
   9   0  11        0.28       54.22     91.52 o 
  10   0  11        6.67       32.64     71.46 o 
  11   0  11        8.54      -38.50     58.47 o 
  12   0  11     1248.04     1494.68    169.01 o 
 -12   1  11       22.47      -82.02     82.02 o 
 -11   1  11      852.18      988.77     96.63 o 
 -10   1  11       85.68       27.06     57.63 o 
  -9   1  11     1685.88     1751.25    152.91 o 
  -8   1  11      144.52      203.34     86.57 o 
  -7   1  11      768.17      790.12     78.12 o 
  -6   1  11      872.56      914.23     94.35 o 
  -5   1  11     3871.73     3212.31    387.57 o 
  -4   1  11       81.35       50.77     47.28 o 
  -3   1  11      330.31      364.66     67.02 o 
  -2   1  11     5546.81     5948.83    217.62 o 
  -1   1  11     7680.74     7829.96    312.22 o 
   0   1  11        1.35      -20.26     61.74 o 
   1   1  11     7748.02     7878.86    251.29 o 
   2   1  11     5549.14     5760.25    232.81 o 
   3   1  11      330.04      317.10    121.83 o 
   4   1  11       80.90       36.39     63.29 o 
   5   1  11     3896.02     3743.02    189.48 o 
   6   1  11      875.23      842.00    110.53 o 
   7   1  11      768.43      889.19    101.56 o 
   8   1  11      145.17      144.19     69.02 o 
   9   1  11     1690.02     1712.63    133.93 o 
  10   1  11       87.60      155.08     76.41 o 
  11   1  11      851.27      916.46    127.44 o 
  12   1  11       22.54       48.14    100.12 o 
 -12   2  11      772.59      687.76    181.38 o 
 -11   2  11       73.64      166.99    173.52 o 
 -10   2  11        8.82       51.69     67.47 o 
  -9   2  11      215.81      216.02     84.81 o 
  -8   2  11     1481.47     1572.04    143.00 o 
  -7   2  11      888.71     1082.22    105.70 o 
  -6   2  11      147.64      103.99     79.43 o 
  -5   2  11      295.51      292.49     77.14 o 
  -4   2  11     1513.18     1378.45     85.31 o 
  -3   2  11     3648.90     3776.66    206.77 o 
  -2   2  11    13173.26    13198.39    390.39 o 
  -1   2  11     1607.21     1550.12    115.59 o 
   0   2  11      217.33      167.27     78.78 o 
   1   2  11     1591.00     1505.80    120.72 o 
   2   2  11    13138.76    13287.23    358.61 o 
   3   2  11     3626.30     3716.26    163.68 o 
   4   2  11     1524.58     1502.63    116.56 o 
   5   2  11      294.25      304.89     47.67 o 
   6   2  11      141.92      100.64     36.25 o 
   7   2  11      887.38      739.14     78.61 o 
   8   2  11     1492.51     1617.36    128.58 o 
   9   2  11      216.71      279.50     83.74 o 
  10   2  11        9.02      -29.14     47.91 o 
  11   2  11       73.66       84.65     61.64 o 
  12   2  11      773.06      976.87    108.74 o 
 -12   3  11       76.22      102.86    105.61 o 
 -11   3  11      225.46      197.55    168.34 o 
 -10   3  11      718.46      643.55    201.42 o 
  -9   3  11      952.64      926.39     80.38 o 
  -8   3  11      162.28      209.21    108.94 o 
  -7   3  11      136.48      131.67     44.33 o 
  -6   3  11     2469.28     2338.22    125.35 o 
  -5   3  11     4962.27     4736.42    389.08 o 
  -4   3  11     1571.15     1564.34    113.63 o 
  -3   3  11       31.24       23.26     76.19 o 
  -2   3  11     2080.81     2103.20    169.78 o 
  -1   3  11     4062.39     4165.12    221.95 o 
   0   3  11     3615.55     3629.44    147.13 o 
   1   3  11     4067.92     4079.76    171.10 o 
   2   3  11     2061.41     2069.92    152.47 o 
   3   3  11       30.71       38.32     63.04 o 
   4   3  11     1557.46     1419.16    168.60 o 
   5   3  11     4972.28     4566.06    221.91 o 
   6   3  11     2479.09     2346.85    147.96 o 
   7   3  11      138.25      119.83     27.12 o 
   8   3  11      163.42      151.97     93.35 o 
   9   3  11      956.43     1090.99     99.85 o 
  10   3  11      715.44      905.08    123.09 o 
  11   3  11      224.79      301.04     82.23 o 
  12   3  11       76.75       60.22     65.38 o 
 -12   4  11      268.38      218.16    220.38 o 
 -11   4  11      128.18      174.91    200.92 o 
 -10   4  11        3.95     -131.69    158.75 o 
  -9   4  11      543.49      602.72    171.56 o 
  -8   4  11      335.66      350.18     87.40 o 
  -7   4  11      452.95      339.66     79.52 o 
  -6   4  11       54.82       82.22     51.67 o 
  -5   4  11      406.65      309.31     44.15 o 
  -4   4  11      573.61      551.56     35.94 o 
  -3   4  11     8556.97     8082.96    375.39 o 
  -2   4  11     2725.88     2764.69    146.78 o 
  -1   4  11     4941.52     4941.27    246.42 o 
   0   4  11       86.66      169.80     96.01 o 
   1   4  11     4933.83     4934.82    183.21 o 
   2   4  11     2725.48     2731.64    133.96 o 
   3   4  11     8577.18     8390.89    281.79 o 
   4   4  11      580.86      636.92     53.00 o 
   5   4  11      411.14      358.21     42.48 o 
   6   4  11       56.71       20.49     43.69 o 
   7   4  11      460.79      444.02     56.12 o 
   8   4  11      340.95      233.13     34.06 o 
   9   4  11      534.58      654.44     86.25 o 
  10   4  11        3.82        1.76     55.55 o 
  11   4  11      129.67      158.56     94.09 o 
  12   4  11      270.45      203.49    133.14 o 
 -12   5  11      279.87        2.74    274.95 o 
 -11   5  11       56.41      -79.41    133.00 o 
 -10   5  11     1180.13      938.82    402.78 o 
  -9   5  11       35.36      159.76    129.53 o 
  -8   5  11       75.43       48.95     50.94 o 
  -7   5  11       78.28       40.84     50.67 o 
  -6   5  11     1031.23      943.52     98.35 o 
  -5   5  11     1065.84      965.41     77.37 o 
  -4   5  11     2225.10     2154.00    190.65 o 
  -3   5  11      181.86      162.49     38.09 o 
  -2   5  11     1467.36     1421.08    103.01 o 
  -1   5  11      206.08      295.97     48.82 o 
   0   5  11    11305.83    11930.30    270.53 o 
   1   5  11      201.78      268.95     80.04 o 
   2   5  11     1468.77     1582.43    129.18 o 
   3   5  11      179.61      135.78     54.60 o 
   4   5  11     2237.33     2228.68     93.19 o 
   5   5  11     1069.65      949.50     82.86 o 
   6   5  11     1047.97     1050.37     91.73 o 
   7   5  11       79.36       46.45     28.31 o 
   8   5  11       74.47       40.65     31.27 o 
   9   5  11       35.09       67.65     43.11 o 
  10   5  11     1168.83     1144.37     93.66 o 
  11   5  11       57.28       63.82     89.15 o 
  12   5  11      280.21      178.23    103.55 o 
 -11   6  11      302.47      343.76    175.16 o 
 -10   6  11      231.81      173.46    160.59 o 
  -9   6  11      740.95     1036.00    162.16 o 
  -8   6  11      235.61      244.74    152.91 o 
  -7   6  11     2397.98     2191.93    211.92 o 
  -6   6  11      185.78      181.88     26.64 o 
  -5   6  11      201.69      193.07     59.63 o 
  -4   6  11      254.19      235.23     34.88 o 
  -3   6  11     8758.24     8433.22    475.78 o 
  -2   6  11       12.52       32.77     50.99 o 
  -1   6  11     3280.68     3139.31    171.24 o 
   0   6  11       83.40      154.42     64.39 o 
   1   6  11     3311.03     3554.66    143.72 o 
   2   6  11       12.91       34.40     59.69 o 
   3   6  11     8762.68     8993.81    232.04 o 
   4   6  11      251.96      236.53     41.90 o 
   5   6  11      198.72      209.42     49.47 o 
   6   6  11      188.57      174.70     47.75 o 
   7   6  11     2384.00     2362.79     73.83 o 
   8   6  11      235.59      233.93     46.35 o 
   9   6  11      735.44      739.85     60.28 o 
  10   6  11      233.42      254.88    103.28 o 
  11   6  11      304.04      305.98    113.72 o 
 -11   7  11      194.26      150.04    233.96 o 
 -10   7  11      467.69      273.26    279.84 o 
  -9   7  11      346.09      396.01    136.21 o 
  -8   7  11      179.86      203.05    113.92 o 
  -7   7  11      478.69      483.87    251.61 o 
  -6   7  11      936.38      609.76    209.50 o 
  -5   7  11     1347.46     1124.63    204.26 o 
  -4   7  11     3068.04     2763.56    296.72 o 
  -3   7  11      366.53      360.09     45.45 o 
  -2   7  11     2176.66     2071.11     92.25 o 
  -1   7  11     2289.54     2236.23    114.34 o 
   0   7  11     5861.62     5964.74    283.09 o 
   1   7  11     2301.55     2313.74    118.36 o 
   2   7  11     2179.39     1783.75    239.14 o 
   3   7  11      363.05      342.77     52.78 o 
   4   7  11     3087.82     2955.34    130.89 o 
   5   7  11     1334.99     1266.74     81.46 o 
   6   7  11      932.89      769.55     79.36 o 
   7   7  11      479.77      379.85     34.85 o 
   8   7  11      179.55      111.27     27.51 o 
   9   7  11      347.68      305.76     52.50 o 
  10   7  11      458.23      816.44    110.16 o 
  11   7  11      198.02      257.57    123.19 o 
 -11   8  11      346.57      269.20    174.40 o 
 -10   8  11       26.02       13.51    143.96 o 
  -9   8  11      146.30      117.58    153.61 o 
  -8   8  11      469.38      504.00    155.78 o 
  -7   8  11     2541.29     2421.74    296.12 o 
  -6   8  11      285.35      168.91    134.31 o 
  -5   8  11      217.71      359.45    232.42 o 
  -4   8  11     1471.61     1194.35    258.10 o 
  -3   8  11     6542.20     6146.20    352.84 o 
  -2   8  11     2134.93     2174.61    125.40 o 
  -1   8  11      477.36      428.75     85.04 o 
   0   8  11      550.99      533.96     79.09 o 
   1   8  11      488.22      565.99     85.96 o 
   2   8  11     2140.57     2635.35    227.67 o 
   3   8  11     6559.51     6641.90    248.43 o 
   4   8  11     1483.69     1548.57     83.23 o 
   5   8  11      219.64      188.62     49.72 o 
   6   8  11      289.41      294.09     68.51 o 
   7   8  11     2544.09     2738.79    144.53 o 
   8   8  11      471.07      440.45     64.00 o 
   9   8  11      145.77      151.47     99.50 o 
  10   8  11       26.51      170.13    113.09 o 
  11   8  11      346.30      383.66    123.49 o 
 -11   9  11      185.61      107.85    172.43 o 
 -10   9  11      248.38      194.09    184.41 o 
  -9   9  11      447.85      358.78    200.06 o 
  -8   9  11      258.03      398.96    176.53 o 
  -7   9  11      204.58      196.76    152.77 o 
  -6   9  11     1715.12     1984.87    267.08 o 
  -5   9  11     2062.22     2031.34    262.14 o 
  -4   9  11     1157.00     1247.51    101.86 o 
  -3   9  11      563.55      427.82     57.46 o 
  -2   9  11      894.63      836.92     68.56 o 
  -1   9  11     2874.80     2835.31    197.85 o 
   0   9  11      607.37      702.18    108.30 o 
   1   9  11     2894.40     3006.36    101.67 o 
   2   9  11      897.76      901.41     79.31 o 
   3   9  11      558.28      689.20     73.63 o 
   4   9  11     1165.45     1322.89     90.47 o 
   5   9  11     2074.23     2126.49    130.95 o 
   6   9  11     1714.99     1708.75    130.05 o 
   7   9  11      206.62      252.90     53.62 o 
   8   9  11      257.85      320.29     70.12 o 
   9   9  11      450.72      555.51     83.81 o 
  10   9  11      250.76      206.78     64.29 o 
  11   9  11      187.95      267.36    159.22 o 
 -10  10  11       47.44      145.00    104.79 o 
  -9  10  11       88.61       40.74    120.19 o 
  -8  10  11      923.77      797.64    222.98 o 
  -7  10  11      255.74       91.61    155.78 o 
  -6  10  11      209.95      323.89    163.99 o 
  -5  10  11        4.12       50.81    112.93 o 
  -4  10  11     1218.66     1308.28     77.46 o 
  -3  10  11      740.26      768.45     74.88 o 
  -2  10  11     3471.36     3109.61    154.15 o 
  -1  10  11       89.80      136.06     49.71 o 
   0  10  11      247.46      281.90     50.59 o 
   1  10  11       89.08      166.14     45.19 o 
   2  10  11     3471.90     3539.43    111.71 o 
   3  10  11      742.32      755.11     78.35 o 
   4  10  11     1230.77     1298.47     99.64 o 
   5  10  11        3.84        4.43     60.14 o 
   6  10  11      213.34      174.57     63.28 o 
   7  10  11      254.99      228.49     73.09 o 
   8  10  11      925.81      969.16    105.25 o 
   9  10  11       88.59      102.31     53.49 o 
  10  10  11       47.05      -64.42     64.42 o 
 -10  11  11       35.16       44.79    150.82 o 
  -9  11  11      381.95      300.55    139.15 o 
  -8  11  11       15.92       -3.11     95.16 o 
  -7  11  11      162.61      219.91    209.71 o 
  -6  11  11       80.92      160.08    117.00 o 
  -5  11  11     2084.45     2052.88    251.88 o 
  -4  11  11       55.36       19.54     43.75 o 
  -3  11  11       36.09       -6.30     46.60 o 
  -2  11  11      122.92      119.86     20.84 o 
  -1  11  11     2907.37     2758.72    139.31 o 
   0  11  11        0.19       -9.97     36.56 o 
   1  11  11     2912.53     3176.93    133.76 o 
   2  11  11      121.99       62.56     48.10 o 
   3  11  11       34.28       36.04     45.96 o 
   4  11  11       56.29       91.08     58.15 o 
   5  11  11     2091.31     2323.45    105.80 o 
   6  11  11       80.35       95.52     51.64 o 
   7  11  11      163.44      155.08     61.20 o 
   8  11  11       16.22        7.16     55.54 o 
   9  11  11      379.57      387.18     72.99 o 
  10  11  11       35.69       21.04     74.97 o 
  -9  12  11       11.15     -150.09    150.09 o 
  -8  12  11      840.55      856.10    185.40 o 
  -7  12  11       75.48      108.80    148.18 o 
  -6  12  11      430.07      373.21    146.13 o 
  -5  12  11       95.70      189.46    202.32 o 
  -4  12  11      852.88      905.24    194.40 o 
  -3  12  11       42.51       -9.12     71.55 o 
  -2  12  11     4118.89     3408.83    368.26 o 
  -1  12  11        6.30       81.63     27.58 o 
   0  12  11       81.12       54.89     35.94 o 
   1  12  11        6.69       72.25     45.06 o 
   2  12  11     4140.29     3991.67    125.81 o 
   3  12  11       43.05       90.06     47.91 o 
   4  12  11      857.01      951.53     74.75 o 
   5  12  11       95.24      132.31     52.48 o 
   6  12  11      429.67      473.67     70.50 o 
   7  12  11       74.50       63.50     58.81 o 
   8  12  11      839.74     1071.70    111.42 o 
   9  12  11       10.92      -23.85     55.40 o 
  -9  13  11      432.91      280.19    230.23 o 
  -8  13  11       54.97      157.63    114.70 o 
  -7  13  11      216.46      213.62    122.62 o 
  -6  13  11       73.77      185.01    155.65 o 
  -5  13  11     1128.91     1276.15    179.75 o 
  -4  13  11      252.97      444.77    180.75 o 
  -3  13  11       51.00      127.71     61.64 o 
  -2  13  11      135.15      122.52     20.44 o 
  -1  13  11     2224.26     1993.14    174.90 o 
   0  13  11     1932.57     1776.44     86.88 o 
   1  13  11     2234.18     2264.68     92.10 o 
   2  13  11      132.04      123.85     44.73 o 
   3  13  11       50.49       68.54     50.71 o 
   4  13  11      253.85      249.12     63.16 o 
   5  13  11     1132.86     1297.00    127.38 o 
   6  13  11       73.97      121.11     57.77 o 
   7  13  11      214.27      255.69     71.21 o 
   8  13  11       54.66       18.22     73.55 o 
   9  13  11      430.70      397.32     83.73 o 
  -8  14  11      287.86      402.56    195.23 o 
  -7  14  11      143.91       93.31    104.52 o 
  -6  14  11      388.95      272.67    233.47 o 
  -5  14  11        2.78      -54.43     91.77 o 
  -4  14  11      440.31      318.48    211.51 o 
  -3  14  11      550.58      638.14     88.04 o 
  -2  14  11     1405.27     1045.36    235.67 o 
  -1  14  11      655.92      627.05     52.20 o 
   0  14  11      124.50      129.16     50.44 o 
   1  14  11      660.42      692.97     61.88 o 
   2  14  11     1408.11     1467.69     68.99 o 
   3  14  11      545.01      609.86     70.73 o 
   4  14  11      434.75      294.37     65.60 o 
   5  14  11        2.60       12.22     64.19 o 
   6  14  11      387.23      565.32     96.93 o 
   7  14  11      139.24       65.53     65.69 o 
   8  14  11      286.59      388.41     92.99 o 
  -7  15  11       94.87      149.26    101.10 o 
  -6  15  11      450.02      323.98    159.45 o 
  -5  15  11      468.18      946.54    225.02 o 
  -4  15  11      702.78      593.33    236.80 o 
  -3  15  11      179.49      114.49    110.85 o 
  -2  15  11      236.06      280.60     79.97 o 
  -1  15  11      277.48      242.08     38.33 o 
   0  15  11     1716.42     1613.43     89.47 o 
   1  15  11      279.52      250.25     62.23 o 
   2  15  11      237.96      385.47     51.92 o 
   3  15  11      181.99      134.81     52.91 o 
   4  15  11      704.08      817.67     79.03 o 
   5  15  11      468.25      508.01     84.81 o 
   6  15  11      455.09      666.70     99.52 o 
   7  15  11       93.84       61.92     84.19 o 
  -6  16  11       27.71       85.13    107.03 o 
  -5  16  11        2.48       -6.71    134.21 o 
  -4  16  11       45.00      124.94     92.83 o 
  -3  16  11     1415.70     1479.45    197.13 o 
  -2  16  11       95.35      195.52     59.61 o 
  -1  16  11      551.48      629.84    105.02 o 
   0  16  11       49.45       54.48     29.10 o 
   1  16  11      552.50      538.21     49.16 o 
   2  16  11       93.74       19.89     42.23 o 
   3  16  11     1424.17     1559.54    100.54 o 
   4  16  11       44.05       20.16     62.09 o 
   5  16  11        2.48      -45.22     53.10 o 
   6  16  11       27.56      189.14     63.48 o 
  -5  17  11       10.20        8.43     80.45 o 
  -4  17  11      467.19      670.47    188.79 o 
  -3  17  11       14.28       -2.45     76.32 o 
  -2  17  11      112.46      109.04     89.65 o 
  -1  17  11       16.85      -31.52     66.40 o 
   0  17  11     1256.38     1106.20     77.96 o 
   1  17  11       16.69       38.72     38.41 o 
   2  17  11      112.06       92.12     42.61 o 
   3  17  11       14.38       19.34     53.98 o 
   4  17  11      464.51      532.17     74.07 o 
   5  17  11       10.32       65.30     56.00 o 
  -4  18  11       29.96       53.88    109.62 o 
  -3  18  11      753.75      823.87    121.13 o 
  -2  18  11       97.13      122.29    108.33 o 
  -1  18  11      256.96      533.28    108.30 o 
   0  18  11       14.19      -52.63     88.74 o 
   1  18  11      256.61      263.73     54.09 o 
   2  18  11       97.12       55.88     42.50 o 
   3  18  11      753.84     1063.90     95.69 o 
   4  18  11       30.02      109.62     54.43 o 
  -1  19  11      178.26      225.15    171.76 o 
   0  19  11      558.78      714.79    108.10 o 
   1  19  11      177.99       81.52     96.19 o 
   0   0  12     1919.43     2142.94    227.84 o 
   1   0  12     1549.30     1799.55    131.50 o 
   2   0  12      142.55       91.72     72.65 o 
   3   0  12     8396.62     8549.85    281.84 o 
   4   0  12      316.72      226.79     63.74 o 
   5   0  12       52.18       30.65     27.30 o 
   6   0  12      568.10      358.77    151.14 o 
   7   0  12     3502.00     3579.13    186.71 o 
   8   0  12        8.52       15.23     66.09 o 
   9   0  12     1423.95     1444.98    242.21 o 
  10   0  12        2.90      -62.33     62.33 o 
  11   0  12      172.00      245.19    110.99 o 
  12   0  12        5.43        8.65     80.63 o 
 -12   1  12      272.81      484.97    145.46 o 
 -11   1  12      144.53      168.14     78.25 o 
 -10   1  12     1820.66     2102.16    160.20 o 
  -9   1  12       58.76       72.73     71.26 o 
  -8   1  12      129.37       71.72     84.22 o 
  -7   1  12      495.25      423.90     90.35 o 
  -6   1  12     4240.53     4360.90    217.08 o 
  -5   1  12      386.01      408.37     29.82 o 
  -4   1  12     1709.72     1740.70    177.48 o 
  -3   1  12      522.84      540.87    125.31 o 
  -2   1  12     1004.68     1036.25    132.87 o 
  -1   1  12       74.03       37.63     82.20 o 
   0   1  12     3192.37     3612.36    172.84 o 
   1   1  12       76.67       37.58     69.81 o 
   2   1  12      988.88     1049.88    136.53 o 
   3   1  12      518.95      550.04     87.00 o 
   4   1  12     1690.90     1708.76    110.01 o 
   5   1  12      384.69      399.44     48.73 o 
   6   1  12     4247.69     3993.29    253.20 o 
   7   1  12      494.50      530.28     79.48 o 
   8   1  12      131.09      105.68     88.70 o 
   9   1  12       59.91       20.19     70.72 o 
  10   1  12     1819.94     2045.66    158.13 o 
  11   1  12      145.90      172.10     65.90 o 
  12   1  12      272.10      187.90    107.53 o 
 -12   2  12      264.93      310.77    131.60 o 
 -11   2  12      210.93      251.00    169.45 o 
 -10   2  12       74.46      104.72     62.73 o 
  -9   2  12     1111.65     1172.48    121.27 o 
  -8   2  12     1191.32     1440.33    114.96 o 
  -7   2  12     1800.64     2017.54    148.70 o 
  -6   2  12      405.67      419.77     72.57 o 
  -5   2  12      590.32      445.74     81.38 o 
  -4   2  12      621.79      693.19    104.00 o 
  -3   2  12     3806.68     4135.47    204.69 o 
  -2   2  12     2979.47     3004.28    158.98 o 
  -1   2  12     1051.30     1194.70    126.67 o 
   0   2  12      222.12      196.30     74.34 o 
   1   2  12     1050.91     1252.27    107.88 o 
   2   2  12     2972.45     3104.06    196.13 o 
   3   2  12     3805.98     3963.07    200.09 o 
   4   2  12      621.09      729.27     92.93 o 
   5   2  12      590.26      584.21     38.61 o 
   6   2  12      408.06      428.91     51.57 o 
   7   2  12     1793.92     1527.38    106.07 o 
   8   2  12     1191.54     1102.74     96.10 o 
   9   2  12     1115.38     1314.79    146.13 o 
  10   2  12       74.96      190.90     74.11 o 
  11   2  12      212.20      285.14     99.74 o 
  12   2  12      266.00      245.21    104.13 o 
 -12   3  12      176.20      241.03    141.83 o 
 -11   3  12      467.04      622.56    151.25 o 
 -10   3  12      616.81      509.06     87.93 o 
  -9   3  12      473.10      572.39    110.16 o 
  -8   3  12       76.55       72.75     51.98 o 
  -7   3  12      394.78      392.73     56.19 o 
  -6   3  12      912.82      821.75    119.52 o 
  -5   3  12     3133.96     2828.01    244.02 o 
  -4   3  12     2672.41     2555.32    140.45 o 
  -3   3  12      796.07      750.24     90.46 o 
  -2   3  12      297.42      266.41     78.48 o 
  -1   3  12     2574.82     2934.70    184.73 o 
   0   3  12     3313.60     3419.13    175.54 o 
   1   3  12     2561.46     2651.63    147.58 o 
   2   3  12      300.13      323.66     88.00 o 
   3   3  12      793.94      916.34     88.58 o 
   4   3  12     2670.85     2731.26    149.26 o 
   5   3  12     3121.97     2798.13    211.71 o 
   6   3  12      919.45      840.11    105.78 o 
   7   3  12      391.77      327.48     65.85 o 
   8   3  12       78.42       57.92     21.44 o 
   9   3  12      472.05      455.57     74.71 o 
  10   3  12      613.97      764.83     81.67 o 
  11   3  12      467.93      279.55     66.72 o 
  12   3  12      176.24       93.23    128.40 o 
 -11   4  12      181.18      147.67    129.15 o 
 -10   4  12       87.16      188.61    116.15 o 
  -9   4  12      333.02      251.83     86.16 o 
  -8   4  12     2773.70     2515.40    173.03 o 
  -7   4  12      906.95      816.00     60.97 o 
  -6   4  12     1070.80      979.04    109.78 o 
  -5   4  12       58.32       77.48     60.43 o 
  -4   4  12      533.00      550.91     86.39 o 
  -3   4  12     3096.11     3029.43    101.74 o 
  -2   4  12     4417.24     4390.51    147.47 o 
  -1   4  12      256.14      257.10     92.28 o 
   0   4  12      716.37      775.44    104.49 o 
   1   4  12      255.55      227.98     80.90 o 
   2   4  12     4440.11     4514.07    176.81 o 
   3   4  12     3113.54     3229.57    159.73 o 
   4   4  12      527.91      387.17    117.73 o 
   5   4  12       58.10       44.25     47.65 o 
   6   4  12     1081.02     1002.44     87.10 o 
   7   4  12      903.46      769.31     78.66 o 
   8   4  12     2768.64     2637.33    176.79 o 
   9   4  12      333.41      394.39     56.96 o 
  10   4  12       87.30      119.20     63.12 o 
  11   4  12      182.09      131.65     97.91 o 
 -11   5  12      844.98     1176.50    407.44 o 
 -10   5  12      213.49      128.33    149.84 o 
  -9   5  12      853.75     1118.06    220.33 o 
  -8   5  12      112.52       71.65     40.74 o 
  -7   5  12     1804.15     1711.49    175.24 o 
  -6   5  12       47.32       61.14     48.77 o 
  -5   5  12     3383.13     2981.78    381.96 o 
  -4   5  12     1874.76     1703.76    117.01 o 
  -3   5  12      275.86      279.45     35.31 o 
  -2   5  12      195.29      198.68     50.29 o 
  -1   5  12     1782.32     1855.22    122.45 o 
   0   5  12     1508.86     1671.05    105.75 o 
   1   5  12     1810.07     1896.29    142.11 o 
   2   5  12      196.61      135.94     77.54 o 
   3   5  12      279.89      248.94     69.04 o 
   4   5  12     1877.51     1827.97     86.29 o 
   5   5  12     3379.30     3257.95    168.16 o 
   6   5  12       49.03       47.33     31.38 o 
   7   5  12     1799.00     1770.56     76.25 o 
   8   5  12      114.10       93.26     37.62 o 
   9   5  12      847.07      928.36     80.92 o 
  10   5  12      211.15      203.23     81.33 o 
  11   5  12      846.92     1071.94    194.29 o 
 -11   6  12       47.18       34.05    110.19 o 
 -10   6  12      134.99      151.81    125.51 o 
  -9   6  12      144.21      330.44    229.46 o 
  -8   6  12     2687.90     2797.40    320.22 o 
  -7   6  12      198.29      176.74     46.53 o 
  -6   6  12      921.95      753.94     66.85 o 
  -5   6  12      195.73      173.91     46.24 o 
  -4   6  12      208.66      154.91     69.47 o 
  -3   6  12      686.99      640.45     66.83 o 
  -2   6  12     6590.07     6333.27    246.96 o 
  -1   6  12      470.21      502.27     58.44 o 
   0   6  12      158.64       89.51     45.38 o 
   1   6  12      470.48      521.44     76.45 o 
   2   6  12     6609.86     6821.21    187.90 o 
   3   6  12      684.85      652.53     64.98 o 
   4   6  12      215.15      176.97     36.78 o 
   5   6  12      195.44      167.83     44.15 o 
   6   6  12      913.30      853.21     70.51 o 
   7   6  12      196.60      177.13     39.62 o 
   8   6  12     2686.96     2540.74    189.51 o 
   9   6  12      144.64      192.08     58.69 o 
  10   6  12      135.23      112.26     89.93 o 
  11   6  12       47.10      -10.48     86.20 o 
 -11   7  12      585.15      537.70    173.00 o 
 -10   7  12      616.03      665.13    169.24 o 
  -9   7  12      819.37      842.04    211.44 o 
  -8   7  12       38.27     -139.77    175.32 o 
  -7   7  12      704.50      861.86    251.98 o 
  -6   7  12      261.36      176.07     32.64 o 
  -5   7  12     3117.12     2756.98    390.22 o 
  -4   7  12       53.46       38.91     29.92 o 
  -3   7  12       91.26        6.49     38.20 o 
  -2   7  12      334.13      449.64     61.62 o 
  -1   7  12     1345.69     1541.05     99.99 o 
   0   7  12      556.73      683.01     84.32 o 
   1   7  12     1348.65     1519.65    115.94 o 
   2   7  12      334.60      373.11     57.56 o 
   3   7  12       94.15      130.68     52.92 o 
   4   7  12       53.59       37.75     38.56 o 
   5   7  12     3115.56     3107.19    135.84 o 
   6   7  12      263.40      240.32     33.76 o 
   7   7  12      710.57      659.37     69.40 o 
   8   7  12       37.78       -9.86     23.61 o 
   9   7  12      816.35      797.32    120.19 o 
  10   7  12      616.33      806.93    160.20 o 
  11   7  12      587.85      674.72    147.54 o 
 -11   8  12      137.07       93.20    260.97 o 
 -10   8  12       44.46       -2.52    149.00 o 
  -9   8  12      752.30     1113.92    224.69 o 
  -8   8  12     1924.35     1965.28    272.63 o 
  -7   8  12      964.51     1100.65    229.05 o 
  -6   8  12     1891.12     1912.30    266.49 o 
  -5   8  12     1591.28     1858.26    346.85 o 
  -4   8  12      367.34      385.81     58.80 o 
  -3   8  12     1410.57     1359.05     65.81 o 
  -2   8  12     6829.89     6502.62    373.04 o 
  -1   8  12      311.02      301.84     54.01 o 
   0   8  12        1.07       32.92     61.31 o 
   1   8  12      303.31      360.46     94.40 o 
   2   8  12     6838.60     7360.90    267.61 o 
   3   8  12     1421.66     1430.47    102.17 o 
   4   8  12      372.63      355.83     62.12 o 
   5   8  12     1589.13     1742.88    100.05 o 
   6   8  12     1887.43     1899.59     92.80 o 
   7   8  12      965.15      976.57     91.34 o 
   8   8  12     1924.89     2106.51    115.92 o 
   9   8  12      749.74      921.02     87.14 o 
  10   8  12       44.16       80.28     67.55 o 
  11   8  12      137.17      -47.39    130.82 o 
 -10   9  12      585.41      568.36    172.71 o 
  -9   9  12      224.08      290.27    239.12 o 
  -8   9  12      145.94      121.43    130.76 o 
  -7   9  12       53.28       36.64    128.82 o 
  -6   9  12      581.19      535.10    189.14 o 
  -5   9  12      663.89      651.57    214.74 o 
  -4   9  12      864.37      782.74     59.58 o 
  -3   9  12      321.19      347.21     57.28 o 
  -2   9  12      935.28      944.24     94.78 o 
  -1   9  12     1879.52     1793.59    106.76 o 
   0   9  12      636.56      787.30    114.46 o 
   1   9  12     1872.29     1963.07    129.98 o 
   2   9  12      941.76      927.63     93.57 o 
   3   9  12      324.76      371.94     54.88 o 
   4   9  12      865.21     1016.21    121.67 o 
   5   9  12      671.64      675.58     77.74 o 
   6   9  12      579.25      637.25     85.73 o 
   7   9  12       54.94       95.60     52.13 o 
   8   9  12      145.79      160.06     63.00 o 
   9   9  12      222.87      201.94     54.58 o 
  10   9  12      588.76      758.57    111.02 o 
 -10  10  12       20.94       42.56    130.73 o 
  -9  10  12      838.34      995.73    209.67 o 
  -8  10  12      248.20      474.59    190.35 o 
  -7  10  12     1331.46     1761.18    543.25 o 
  -6  10  12       31.33       11.03    196.53 o 
  -5  10  12      247.77      320.40    133.78 o 
  -4  10  12       96.34      174.18     64.13 o 
  -3  10  12     2063.62     1769.63    372.24 o 
  -2  10  12      348.73      370.17     57.92 o 
  -1  10  12      266.82      221.95     48.58 o 
   0  10  12      134.35       92.55     43.06 o 
   1  10  12      263.40      311.90     72.15 o 
   2  10  12      349.65      444.64     88.55 o 
   3  10  12     2075.09     2195.01     93.18 o 
   4  10  12       98.84       72.42     52.41 o 
   5  10  12      247.75      184.01     57.50 o 
   6  10  12       30.66       38.08     55.57 o 
   7  10  12     1334.63     1458.30    130.46 o 
   8  10  12      248.67      253.58     84.02 o 
   9  10  12      833.31      906.57    131.50 o 
  10  10  12       20.97       15.62     68.61 o 
  -9  11  12       46.67       61.69    176.09 o 
  -8  11  12      159.14      212.98    127.10 o 
  -7  11  12       70.75       82.87    144.60 o 
  -6  11  12     1244.25     1266.57    493.98 o 
  -5  11  12        9.49       58.31    115.40 o 
  -4  11  12     1910.72     1921.75    142.39 o 
  -3  11  12       21.20       19.15     74.21 o 
  -2  11  12      270.48      246.30     32.62 o 
  -1  11  12      321.43      322.67     44.94 o 
   0  11  12     2810.09     2892.83    173.11 o 
   1  11  12      321.58      352.77     54.04 o 
   2  11  12      269.13      242.87     60.94 o 
   3  11  12       21.39       74.23     49.75 o 
   4  11  12     1903.64     2049.02     97.92 o 
   5  11  12        9.69       64.15     57.66 o 
   6  11  12     1249.48     1493.36    123.47 o 
   7  11  12       71.15       25.74     58.05 o 
   8  11  12      158.85      166.36     71.42 o 
   9  11  12       46.34       79.25     66.39 o 
  -9  12  12      521.13      414.21    220.41 o 
  -8  12  12       68.77      131.26    124.40 o 
  -7  12  12      983.97     1375.02    243.47 o 
  -6  12  12       13.83       51.76    100.01 o 
  -5  12  12      137.31      161.93    183.50 o 
  -4  12  12      363.68      104.18     93.45 o 
  -3  12  12     2279.87     2428.09    182.05 o 
  -2  12  12      303.34      246.82     18.56 o 
  -1  12  12     2100.53     2099.19    122.67 o 
   0  12  12      136.19      157.96     60.35 o 
   1  12  12     2104.02     2123.08     89.52 o 
   2  12  12      300.21      316.96     55.55 o 
   3  12  12     2267.27     2515.64    131.57 o 
   4  12  12      364.30      426.58     61.88 o 
   5  12  12      138.25      262.08     66.89 o 
   6  12  12       13.57      -15.35     48.53 o 
   7  12  12      981.30      978.09    110.11 o 
   8  12  12       69.22       88.07     74.64 o 
   9  12  12      517.22      513.29    102.71 o 
  -8  13  12       85.35      140.27    204.38 o 
  -7  13  12       33.17       29.81    121.39 o 
  -6  13  12      772.94      842.05    347.85 o 
  -5  13  12      716.47      955.86    163.32 o 
  -4  13  12      897.45      907.78    167.95 o 
  -3  13  12       92.35       93.90    151.43 o 
  -2  13  12      107.90       52.88     33.34 o 
  -1  13  12       55.08       37.03     27.35 o 
   0  13  12     1533.87     1518.53     91.15 o 
   1  13  12       53.22      108.02     36.67 o 
   2  13  12      111.64      107.63     43.03 o 
   3  13  12       91.37       68.72     58.42 o 
   4  13  12      907.00      937.79     89.56 o 
   5  13  12      713.81      728.76     85.02 o 
   6  13  12      774.42      810.15     81.63 o 
   7  13  12       32.64       60.32     79.50 o 
   8  13  12       84.41      134.50     78.68 o 
  -8  14  12      433.27      -48.60    296.26 o 
  -7  14  12      541.21      302.63    168.93 o 
  -6  14  12      102.50       16.22    166.31 o 
  -5  14  12       16.32       19.64    145.13 o 
  -4  14  12      289.96      219.98    178.39 o 
  -3  14  12     1468.98     1564.87    114.18 o 
  -2  14  12      336.51      184.49     67.17 o 
  -1  14  12      222.97      125.73     49.12 o 
   0  14  12       31.98      -23.32     31.91 o 
   1  14  12      224.97      243.34     51.46 o 
   2  14  12      342.05      398.80     60.34 o 
   3  14  12     1475.48     1371.71    103.48 o 
   4  14  12      289.56      287.46     71.55 o 
   5  14  12       16.37        1.16     57.01 o 
   6  14  12      102.24      142.39     66.09 o 
   7  14  12      541.94      677.25     84.16 o 
   8  14  12      431.76      659.18     97.78 o 
  -7  15  12       12.57     -143.15    147.06 o 
  -6  15  12      196.10      145.77    126.53 o 
  -5  15  12     1223.29     1137.48    295.13 o 
  -4  15  12      408.96      223.45    130.35 o 
  -3  15  12       18.30        6.55     56.62 o 
  -2  15  12       10.75       -2.05    102.50 o 
  -1  15  12      463.48      375.83     46.84 o 
   0  15  12      339.22      440.13     56.17 o 
   1  15  12      462.19      536.22     79.79 o 
   2  15  12       11.03      -33.99     49.87 o 
   3  15  12       17.28      -15.40     46.20 o 
   4  15  12      407.83      414.03     68.36 o 
   5  15  12     1221.68     1348.43    199.29 o 
   6  15  12      197.37      291.00     78.61 o 
   7  15  12       12.54       15.14     57.61 o 
  -6  16  12      172.89       28.44    113.13 o 
  -5  16  12        4.32       48.73    139.00 o 
  -4  16  12      343.44      292.29    127.13 o 
  -3  16  12      204.69       74.71    120.60 o 
  -2  16  12      663.64      630.63     91.97 o 
  -1  16  12       80.36        9.32     70.04 o 
   0  16  12       26.10       22.56     39.33 o 
   1  16  12       81.58      110.67     53.74 o 
   2  16  12      667.44      735.66     70.60 o 
   3  16  12      204.93      234.21     54.68 o 
   4  16  12      343.13      380.98     67.10 o 
   5  16  12        4.41        3.82     54.63 o 
   6  16  12      174.13      201.18     66.64 o 
  -5  17  12      721.22      760.95    163.77 o 
  -4  17  12        1.42      -46.99    101.40 o 
  -3  17  12        7.60       10.51     79.04 o 
  -2  17  12        7.37       58.06     75.53 o 
  -1  17  12      424.97      478.33    100.73 o 
   0  17  12       18.20       25.84     71.27 o 
   1  17  12      424.31      376.84     55.80 o 
   2  17  12        7.33       65.97     46.66 o 
   3  17  12        7.41       25.20     44.43 o 
   4  17  12        1.42       -1.80     46.59 o 
   5  17  12      722.69      788.80    153.91 o 
  -3  18  12       44.36      -43.18    101.54 o 
  -2  18  12      836.27      742.41    128.97 o 
  -1  18  12       13.03      -17.32     80.34 o 
   0  18  12        0.03     -101.93    105.42 o 
   1  18  12       12.95      147.46     79.09 o 
   2  18  12      837.91      887.95     74.13 o 
   3  18  12       44.68       94.17     53.25 o 
   1   0  13       11.73       14.16     83.57 o 
   2   0  13    13816.64    14495.63    404.93 o 
   3   0  13      846.39      868.65     95.50 o 
   4   0  13      135.76      120.40     85.56 o 
   5   0  13      279.62      163.65     33.50 o 
   6   0  13     2086.63     1737.74    260.93 o 
   7   0  13     1352.77     1498.68    128.65 o 
   8   0  13     1898.54     1974.20    151.83 o 
   9   0  13       90.14       19.43     93.65 o 
  10   0  13      273.37      270.78     72.93 o 
  11   0  13       49.61       89.69     72.86 o 
 -11   1  13      583.84      519.37    130.60 o 
 -10   1  13      101.27      109.96     63.68 o 
  -9   1  13      303.63      455.01     70.12 o 
  -8   1  13       11.96      -47.57     66.63 o 
  -7   1  13      713.83      816.94    161.96 o 
  -6   1  13      156.05       64.20     56.31 o 
  -5   1  13     5785.71     5992.92    339.43 o 
  -4   1  13      470.38      473.29     99.67 o 
  -3   1  13     1480.91     1486.77    136.26 o 
  -2   1  13      116.82       40.44     95.45 o 
  -1   1  13     1203.31     1430.61    142.05 o 
   0   1  13      130.66      307.47     93.68 o 
   1   1  13     1197.37     1371.76    120.52 o 
   2   1  13      112.74      113.25     89.94 o 
   3   1  13     1483.26     1486.81    141.87 o 
   4   1  13      468.11      588.20     92.90 o 
   5   1  13     5765.70     5366.95    370.11 o 
   6   1  13      155.67      133.49     42.24 o 
   7   1  13      713.97      818.54    288.97 o 
   8   1  13       12.09       78.23     81.36 o 
   9   1  13      301.03      302.62    102.55 o 
  10   1  13      102.68       20.21     75.04 o 
  11   1  13      585.27      671.55     98.21 o 
 -11   2  13       53.72       56.99     57.67 o 
 -10   2  13       50.74       53.08     98.35 o 
  -9   2  13      305.32      261.64    112.68 o 
  -8   2  13     2285.86     2221.58    188.15 o 
  -7   2  13     2040.43     1875.58    195.32 o 
  -6   2  13     1146.13     1107.66    193.51 o 
  -5   2  13      229.63      107.77     85.64 o 
  -4   2  13     1537.61     1517.79    162.65 o 
  -3   2  13     2131.80     2212.68    203.18 o 
  -2   2  13     7392.00     7429.93    286.01 o 
  -1   2  13      429.41      543.45    139.19 o 
   0   2  13      713.04      978.62    121.43 o 
   1   2  13      430.63      513.90     99.59 o 
   2   2  13     7386.93     7703.71    262.22 o 
   3   2  13     2130.63     2111.89    171.42 o 
   4   2  13     1556.50     1614.40    122.68 o 
   5   2  13      232.57      239.16     45.25 o 
   6   2  13     1147.39     1074.13    120.74 o 
   7   2  13     2048.80     1773.57    195.39 o 
   8   2  13     2291.12     2193.99    195.59 o 
   9   2  13      309.22      549.59     76.24 o 
  10   2  13       50.02      -11.48     58.53 o 
  11   2  13       54.71       17.41     86.59 o 
 -11   3  13      486.77      545.99    148.07 o 
 -10   3  13      486.19      367.71     96.60 o 
  -9   3  13      356.00      443.12     66.08 o 
  -8   3  13      106.99      157.26     81.88 o 
  -7   3  13      811.66      831.85    100.75 o 
  -6   3  13      957.17     1027.58    118.71 o 
  -5   3  13     1607.18     1196.88    240.90 o 
  -4   3  13     1966.74     1941.15    144.95 o 
  -3   3  13     2017.32     1936.01    161.91 o 
  -2   3  13      308.12      311.92     84.06 o 
  -1   3  13     1210.13     1237.56    130.97 o 
   0   3  13     1816.43     1812.81    149.99 o 
   1   3  13     1213.30     1257.58    124.93 o 
   2   3  13      302.05      329.49     86.42 o 
   3   3  13     2020.04     2052.61    165.76 o 
   4   3  13     1960.13     1923.08    145.87 o 
   5   3  13     1600.98     1501.35    184.65 o 
   6   3  13      957.92      949.17     73.58 o 
   7   3  13      811.48      719.18     95.12 o 
   8   3  13      108.62      106.09     51.24 o 
   9   3  13      358.20      389.46     70.13 o 
  10   3  13      489.99      604.08     86.59 o 
  11   3  13      486.13      439.32    171.81 o 
 -11   4  13        7.68       63.26    114.21 o 
 -10   4  13        1.58       38.97    115.00 o 
  -9   4  13      921.21      895.63    109.64 o 
  -8   4  13      720.74      702.15    107.70 o 
  -7   4  13     1847.34     1682.64    194.82 o 
  -6   4  13       62.47       31.83     37.93 o 
  -5   4  13       24.34       19.51     42.42 o 
  -4   4  13      597.39      630.62     51.79 o 
  -3   4  13     2351.09     2378.04     92.16 o 
  -2   4  13     1073.15     1000.26    122.62 o 
  -1   4  13     1649.40     1685.06    162.93 o 
   0   4  13     2808.95     2868.75    196.60 o 
   1   4  13     1664.74     1704.68    126.72 o 
   2   4  13     1080.00     1022.74    114.60 o 
   3   4  13     2339.94     2569.76    127.35 o 
   4   4  13      599.51      795.26    139.34 o 
   5   4  13       24.97        9.22     33.75 o 
   6   4  13       64.67       75.41     44.46 o 
   7   4  13     1839.31     1547.50    247.63 o 
   8   4  13      719.39      604.54    185.60 o 
   9   4  13      922.94     1020.46    173.27 o 
  10   4  13        1.44      -43.09     52.99 o 
  11   4  13        7.67       47.03     85.51 o 
 -11   5  13      164.83      127.89    147.10 o 
 -10   5  13     1015.71     1476.78    202.92 o 
  -9   5  13       16.03       43.91     36.45 o 
  -8   5  13        8.46      -57.96     57.96 o 
  -7   5  13       61.92       45.70     32.55 o 
  -6   5  13     3449.49     3181.77    375.46 o 
  -5   5  13     1006.92      659.52    154.49 o 
  -4   5  13     2064.67     1925.42    231.10 o 
  -3   5  13      858.21      898.79     81.10 o 
  -2   5  13      189.74      221.50     43.18 o 
  -1   5  13     1191.44     1028.51     78.94 o 
   0   5  13     2652.46     2804.56    174.34 o 
   1   5  13     1192.67     1224.55    136.51 o 
   2   5  13      184.80      278.83     93.47 o 
   3   5  13      866.91      986.34    149.93 o 
   4   5  13     2060.84     2029.48    121.14 o 
   5   5  13     1001.53      912.38     63.65 o 
   6   5  13     3431.85     3284.81    156.24 o 
   7   5  13       61.33       15.28     35.15 o 
   8   5  13        8.26      -43.61     43.61 o 
   9   5  13       16.58       26.07     25.95 o 
  10   5  13     1017.33     1342.37    214.27 o 
  11   5  13      165.90      331.99    116.48 o 
 -11   6  13      249.82      194.50    259.90 o 
 -10   6  13        9.70       23.52    139.87 o 
  -9   6  13     1152.29     1138.38    185.34 o 
  -8   6  13       74.96       37.95     47.66 o 
  -7   6  13     2893.33     2489.15    472.18 o 
  -6   6  13      140.40      135.33     48.45 o 
  -5   6  13      434.90      295.75     43.48 o 
  -4   6  13        4.48       -6.07     31.55 o 
  -3   6  13     3302.34     3214.33    137.86 o 
  -2   6  13       29.79       46.03     46.21 o 
  -1   6  13     1518.84     1602.40    108.85 o 
   0   6  13      978.65     1081.29     91.39 o 
   1   6  13     1532.85     1680.92    103.26 o 
   2   6  13       30.44       35.37     48.59 o 
   3   6  13     3303.56     3324.16    118.18 o 
   4   6  13        4.32       10.81     30.84 o 
   5   6  13      434.57      472.30     46.62 o 
   6   6  13      139.18      157.74     50.19 o 
   7   6  13     2881.30     2626.87    217.52 o 
   8   6  13       75.56       82.25     43.98 o 
   9   6  13     1154.66      958.70    205.17 o 
  10   6  13        9.25       61.51     89.57 o 
  11   6  13      248.59      325.71    172.59 o 
 -10   7  13      448.36      475.73    164.52 o 
  -9   7  13       31.24       99.42    147.73 o 
  -8   7  13      221.20      177.32    174.22 o 
  -7   7  13      136.79       61.18     31.26 o 
  -6   7  13     1116.82      888.35    152.78 o 
  -5   7  13     1242.18     1098.37    226.30 o 
  -4   7  13     3858.71     3530.86    321.50 o 
  -3   7  13      346.87      262.72     61.86 o 
  -2   7  13      296.18      233.11     74.40 o 
  -1   7  13       95.03      133.21     65.18 o 
   0   7  13     2582.41     2604.98    126.07 o 
   1   7  13       95.40      145.30     64.81 o 
   2   7  13      288.93      283.23     71.71 o 
   3   7  13      343.19      378.08     56.26 o 
   4   7  13     3840.91     3948.22    125.81 o 
   5   7  13     1248.06     1267.34     69.32 o 
   6   7  13     1107.35     1165.35     97.16 o 
   7   7  13      137.82      115.78     33.41 o 
   8   7  13      220.54      244.25     73.41 o 
   9   7  13       30.38       37.16     59.36 o 
  10   7  13      446.03      431.31    136.07 o 
 -10   8  13       91.87      152.32    123.96 o 
  -9   8  13      213.82      246.11    134.86 o 
  -8   8  13      839.14      932.97    189.25 o 
  -7   8  13     1257.59     1530.60    240.82 o 
  -6   8  13     1363.57     1366.64    207.57 o 
  -5   8  13      300.31      214.29     47.88 o 
  -4   8  13      627.63      550.47     78.32 o 
  -3   8  13     3331.18     3322.21    203.77 o 
  -2   8  13      740.37      602.73     67.43 o 
  -1   8  13     2698.19     2821.24    169.51 o 
   0   8  13      610.40      646.70     74.11 o 
   1   8  13     2718.10     2734.36    171.67 o 
   2   8  13      744.04      889.68    126.94 o 
   3   8  13     3322.87     3573.40    185.28 o 
   4   8  13      624.83      577.20     85.47 o 
   5   8  13      301.10      391.34     64.75 o 
   6   8  13     1358.03     1347.66    102.86 o 
   7   8  13     1257.56     1306.27    108.92 o 
   8   8  13      837.17      937.48    108.18 o 
   9   8  13      213.63      158.92     50.77 o 
  10   8  13       92.71      -20.15    106.97 o 
 -10   9  13      341.95      281.98    196.43 o 
  -9   9  13      164.26       74.68    171.78 o 
  -8   9  13      121.54      125.15    129.17 o 
  -7   9  13      316.58      435.51    262.75 o 
  -6   9  13      409.76      322.78    158.15 o 
  -5   9  13     1761.26     2218.34    392.63 o 
  -4   9  13     2103.12     1483.16    299.75 o 
  -3   9  13      825.75      794.11     93.92 o 
  -2   9  13      309.58      269.60     41.76 o 
  -1   9  13     1255.44     1429.97    158.74 o 
   0   9  13     3063.44     3054.88    145.22 o 
   1   9  13     1262.67     1386.66    114.39 o 
   2   9  13      304.51      293.16     71.83 o 
   3   9  13      822.41     1054.84     95.84 o 
   4   9  13     2090.83     2230.67     96.43 o 
   5   9  13     1777.90     1832.34    124.54 o 
   6   9  13      406.41      438.00     81.47 o 
   7   9  13      317.75      316.86     79.97 o 
   8   9  13      122.50      113.45     55.21 o 
   9   9  13      166.81      153.15     53.73 o 
  10   9  13      343.65      229.97     86.78 o 
  -9  10  13       50.20      -22.81    167.79 o 
  -8  10  13     1445.05     1455.78    277.39 o 
  -7  10  13      327.81      319.06    276.28 o 
  -6  10  13      737.90      816.06    241.36 o 
  -5  10  13      244.28      209.16    165.30 o 
  -4  10  13      872.92      880.55    171.09 o 
  -3  10  13      487.36      448.76     40.36 o 
  -2  10  13     1242.51     1108.74    126.54 o 
  -1  10  13      351.85      268.47     40.57 o 
   0  10  13       20.30        3.87     33.30 o 
   1  10  13      354.80      296.35     57.10 o 
   2  10  13     1234.54     1228.09     85.40 o 
   3  10  13      485.85      535.59     86.26 o 
   4  10  13      869.96     1085.51    111.11 o 
   5  10  13      244.67      228.46     55.58 o 
   6  10  13      736.16      803.79     82.16 o 
   7  10  13      327.06      456.44     83.24 o 
   8  10  13     1448.57     1513.26    137.30 o 
   9  10  13       49.92       95.58     72.56 o 
  -9  11  13      339.85      250.03    156.90 o 
  -8  11  13       11.53        6.83    220.56 o 
  -7  11  13      144.37      147.88    124.87 o 
  -6  11  13       15.62       75.44    107.63 o 
  -5  11  13     1565.67     2014.98    249.86 o 
  -4  11  13       88.54      103.18     51.47 o 
  -3  11  13      360.46      253.37     45.90 o 
  -2  11  13      128.46      139.34     29.94 o 
  -1  11  13     1827.42     1572.20    149.01 o 
   0  11  13      233.39      225.64     54.76 o 
   1  11  13     1828.15     1817.00    115.59 o 
   2  11  13      128.55      241.32     54.11 o 
   3  11  13      357.74      449.84     67.44 o 
   4  11  13       88.72       95.60     56.00 o 
   5  11  13     1569.00     1719.42     96.98 o 
   6  11  13       15.94      -24.75     53.63 o 
   7  11  13      146.32       47.29     70.10 o 
   8  11  13       11.58      101.11     54.53 o 
   9  11  13      343.17      357.92     83.72 o 
  -8  12  13      899.98      656.29    210.96 o 
  -7  12  13       26.15       -2.61    161.74 o 
  -6  12  13      551.69      523.73    256.31 o 
  -5  12  13       50.17      278.84    168.25 o 
  -4  12  13      772.05      760.17     73.11 o 
  -3  12  13      138.11       74.72     81.47 o 
  -2  12  13     1438.33     1245.24    167.28 o 
  -1  12  13      529.52      543.98     55.68 o 
   0  12  13        0.22       -1.63     52.22 o 
   1  12  13      530.00      422.77     61.13 o 
   2  12  13     1438.15     1606.64     92.72 o 
   3  12  13      136.33      172.89     61.70 o 
   4  12  13      767.01      874.40     93.65 o 
   5  12  13       49.13       37.00     81.37 o 
   6  12  13      551.09      645.05     95.34 o 
   7  12  13       25.83       36.63     54.40 o 
   8  12  13      897.09      937.51     95.92 o 
  -8  13  13       49.11      114.33    141.56 o 
  -7  13  13      174.15      177.06    138.68 o 
  -6  13  13      307.89      436.37    209.08 o 
  -5  13  13     1049.86      946.00    188.41 o 
  -4  13  13      307.91      201.92    161.34 o 
  -3  13  13      238.44      259.61    103.70 o 
  -2  13  13      569.46      433.18     56.47 o 
  -1  13  13     1184.04     1071.67    102.71 o 
   0  13  13      455.71      577.74     79.05 o 
   1  13  13     1181.77     1139.42     82.27 o 
   2  13  13      566.57      656.22     70.31 o 
   3  13  13      234.07      236.85     57.30 o 
   4  13  13      308.36      414.93     67.74 o 
   5  13  13     1045.31     1197.85     84.44 o 
   6  13  13      306.67      362.07     72.51 o 
   7  13  13      174.46      170.52     70.23 o 
   8  13  13       49.17       93.81     62.32 o 
  -7  14  13      339.34      257.01    145.63 o 
  -6  14  13      200.76      438.58    242.00 o 
  -5  14  13       19.22      -27.80    103.09 o 
  -4  14  13      240.70      352.51    229.02 o 
  -3  14  13      286.05      318.69     73.82 o 
  -2  14  13      858.67     1206.14    130.07 o 
  -1  14  13      327.96      158.08     46.32 o 
   0  14  13        9.96        6.20     39.49 o 
   1  14  13      327.93      434.78     54.59 o 
   2  14  13      855.14      923.08     83.28 o 
   3  14  13      284.53      341.71     76.91 o 
   4  14  13      237.68      243.78     66.56 o 
   5  14  13       19.09       37.92     47.27 o 
   6  14  13      201.93      214.51     66.14 o 
   7  14  13      339.52      360.69     75.00 o 
  -6  15  13      329.60      219.05    157.35 o 
  -5  15  13      156.82      225.63    180.19 o 
  -4  15  13      764.22      518.89    180.07 o 
  -3  15  13       97.65       11.02     57.12 o 
  -2  15  13        6.69       18.74     63.80 o 
  -1  15  13      303.48      382.06     82.20 o 
   0  15  13     1021.12      966.53     72.59 o 
   1  15  13      301.56      431.51     74.85 o 
   2  15  13        6.08       10.66     49.26 o 
   3  15  13       95.86       67.51     46.47 o 
   4  15  13      768.06      895.97     99.40 o 
   5  15  13      154.17      175.99     65.74 o 
   6  15  13      326.52      459.47     83.49 o 
  -5  16  13        4.06       -0.94     96.50 o 
  -4  16  13        0.97      -50.98    105.34 o 
  -3  16  13      963.81     1218.25    469.02 o 
  -2  16  13      219.41      263.18     71.59 o 
  -1  16  13      405.13      334.04     88.71 o 
   0  16  13       36.15       30.55     29.82 o 
   1  16  13      405.47      325.94     52.97 o 
   2  16  13      218.85      163.11     68.24 o 
   3  16  13      966.70      810.02     79.89 o 
   4  16  13        0.82      -10.43     62.25 o 
   5  16  13        4.00       12.15     56.86 o 
  -4  17  13      565.32      178.25    166.34 o 
  -3  17  13       22.77       70.43     92.26 o 
  -2  17  13       78.21      -12.18     73.36 o 
  -1  17  13       37.42       63.10     72.91 o 
   0  17  13      708.67      809.16    156.92 o 
   1  17  13       36.83       45.72     41.43 o 
   2  17  13       78.31      154.63     64.75 o 
   3  17  13       22.97       64.86     46.33 o 
   4  17  13      562.63      626.86     95.18 o 
  -1  18  13      314.30      303.63    102.76 o 
   0  18  13       31.33      -17.90     67.07 o 
   1  18  13      312.84      328.52     99.48 o 
   0   0  14       80.89       98.01    108.91 o 
   1   0  14     1415.01     1488.96    161.78 o 
   2   0  14       71.55       46.29     83.19 o 
   3   0  14    11167.21    11585.31    423.00 o 
   4   0  14     1163.35     1472.21    154.76 o 
   5   0  14      180.92      152.94     67.29 o 
   6   0  14        2.38      -10.28     18.61 o 
   7   0  14     2958.34     2957.89    169.61 o 
   8   0  14       27.80        4.29     59.08 o 
   9   0  14       75.92       39.41     53.87 o 
  10   0  14      125.36      149.14    101.86 o 
  11   0  14      246.63      246.80    118.21 o 
 -11   1  14       62.63      -63.07     63.07 o 
 -10   1  14      506.79      437.60     83.33 o 
  -9   1  14       51.44       16.21     90.40 o 
  -8   1  14      336.13      289.01     67.95 o 
  -7   1  14      285.05      301.67    172.23 o 
  -6   1  14     1734.98     1752.86    125.23 o 
  -5   1  14       93.70       90.63     53.29 o 
  -4   1  14     1675.71     1822.46    151.30 o 
  -3   1  14     1191.72     1272.80    136.39 o 
  -2   1  14     1387.65     1477.76    147.05 o 
  -1   1  14      195.89      142.57     80.72 o 
   0   1  14     3190.22     3304.57    245.10 o 
   1   1  14      195.36      215.45     90.98 o 
   2   1  14     1379.11     1535.02    152.13 o 
   3   1  14     1200.78     1318.42    117.20 o 
   4   1  14     1672.59     1780.54    185.27 o 
   5   1  14       92.45       37.88     26.60 o 
   6   1  14     1732.57     1558.85    268.19 o 
   7   1  14      286.07      261.60     73.51 o 
   8   1  14      336.87      278.72     91.59 o 
   9   1  14       53.04       54.17     68.29 o 
  10   1  14      508.89      742.24     94.92 o 
  11   1  14       63.36       61.12     81.98 o 
 -11   2  14      294.90      250.71     97.55 o 
 -10   2  14      205.75      114.56     83.54 o 
  -9   2  14      109.03      166.79     94.07 o 
  -8   2  14      295.75      297.78     98.09 o 
  -7   2  14     1879.44     1771.04    140.09 o 
  -6   2  14      146.96      205.55     51.49 o 
  -5   2  14      153.39      224.27     64.67 o 
  -4   2  14      478.37      630.84     81.54 o 
  -3   2  14     3261.40     3242.31    163.45 o 
  -2   2  14     2394.78     2586.73    193.03 o 
  -1   2  14     2150.40     2268.02    208.63 o 
   0   2  14      714.14      713.97    124.60 o 
   1   2  14     2142.33     2207.22    199.02 o 
   2   2  14     2387.68     2658.91    160.09 o 
   3   2  14     3234.47     3261.89    167.04 o 
   4   2  14      476.71      589.60     86.22 o 
   5   2  14      152.62       92.81     33.46 o 
   6   2  14      144.25      103.40     38.57 o 
   7   2  14     1883.42     1411.91    278.79 o 
   8   2  14      296.35      375.82    112.70 o 
   9   2  14      110.59      172.85     76.79 o 
  10   2  14      205.37      167.74     77.44 o 
  11   2  14      293.26      239.74    105.59 o 
 -11   3  14      414.11      268.58    203.92 o 
 -10   3  14      378.30      392.10     99.02 o 
  -9   3  14      206.38      233.38     82.35 o 
  -8   3  14        9.21       43.09     94.35 o 
  -7   3  14      850.53      839.76    157.14 o 
  -6   3  14     1195.27     1122.37    114.14 o 
  -5   3  14     1130.20     1224.94    169.16 o 
  -4   3  14      321.01      394.28     47.76 o 
  -3   3  14      105.18       75.63     65.38 o 
  -2   3  14     1201.39     1239.29    121.46 o 
  -1   3  14     1897.29     2086.51    161.20 o 
   0   3  14     1960.20     1894.48    202.48 o 
   1   3  14     1900.27     1966.61    136.76 o 
   2   3  14     1201.57     1275.25    113.39 o 
   3   3  14      104.76       69.60     79.62 o 
   4   3  14      321.77      446.55    119.49 o 
   5   3  14     1137.16     1166.75     83.28 o 
   6   3  14     1189.65      977.99     74.89 o 
   7   3  14      851.99      794.88     63.85 o 
   8   3  14        8.49       49.04     59.14 o 
   9   3  14      209.79      104.26     74.92 o 
  10   3  14      380.11      423.08    112.93 o 
  11   3  14      410.27      468.56    142.20 o 
 -11   4  14      272.86      351.91    265.68 o 
 -10   4  14       62.49       19.56     48.72 o 
  -9   4  14       76.06       64.93     64.73 o 
  -8   4  14     1135.97     1200.57    102.83 o 
  -7   4  14      854.07      678.71    102.46 o 
  -6   4  14       98.30       49.23     62.36 o 
  -5   4  14       48.30       30.68     26.25 o 
  -4   4  14     3656.79     3195.56    231.30 o 
  -3   4  14      956.89      913.33     70.72 o 
  -2   4  14     1555.80     1688.11    158.92 o 
  -1   4  14      979.91      960.11    109.92 o 
   0   4  14     1667.55     1756.13    152.26 o 
   1   4  14      980.33      968.93    153.26 o 
   2   4  14     1540.68     1696.26    146.10 o 
   3   4  14      954.88     1066.22    102.02 o 
   4   4  14     3661.67     3560.46    147.70 o 
   5   4  14       46.91       37.02     46.67 o 
   6   4  14       95.33       72.03     32.70 o 
   7   4  14      855.26      790.52    120.21 o 
   8   4  14     1135.99      922.18    133.65 o 
   9   4  14       76.28       40.74     83.83 o 
  10   4  14       61.73      106.95     89.64 o 
  11   4  14      273.43      343.26    227.44 o 
 -11   5  14      405.08      365.49    258.31 o 
 -10   5  14       20.82       97.67    164.40 o 
  -9   5  14      413.66      327.62     76.91 o 
  -8   5  14      180.91      178.78     76.33 o 
  -7   5  14      572.11      574.65    180.59 o 
  -6   5  14      205.28      170.70     63.17 o 
  -5   5  14     2006.90     1537.79    294.83 o 
  -4   5  14       80.89       86.06     34.05 o 
  -3   5  14       19.75       48.61     34.86 o 
  -2   5  14      152.53      167.35     47.30 o 
  -1   5  14     2470.93     2451.29    140.20 o 
   0   5  14      225.31      224.59    123.42 o 
   1   5  14     2465.13     2587.69    159.55 o 
   2   5  14      151.62      144.83     87.64 o 
   3   5  14       21.13       -7.57     74.92 o 
   4   5  14       79.96       35.84     97.25 o 
   5   5  14     2012.37     1847.27     95.32 o 
   6   5  14      201.84      168.55     42.10 o 
   7   5  14      575.46      588.70     64.49 o 
   8   5  14      179.40      143.86     34.88 o 
   9   5  14      414.07      407.38    108.67 o 
  10   5  14       19.99       52.22    120.83 o 
  11   5  14      403.94      378.55    193.40 o 
 -10   6  14       87.89      187.88    163.00 o 
  -9   6  14      153.34      128.14    170.07 o 
  -8   6  14     1240.34      950.61    381.80 o 
  -7   6  14       87.85       51.40     55.99 o 
  -6   6  14      769.01      601.53     52.64 o 
  -5   6  14      103.40       26.05     52.27 o 
  -4   6  14     2906.14     2758.38    185.50 o 
  -3   6  14       30.98       44.06     52.63 o 
  -2   6  14     1654.83     1646.66    120.90 o 
  -1   6  14      331.35      369.98     54.86 o 
   0   6  14      389.00      400.27     80.32 o 
   1   6  14      327.02      352.05     62.18 o 
   2   6  14     1639.00     1845.04    106.05 o 
   3   6  14       31.51      108.38     51.00 o 
   4   6  14     2911.58     2800.78    128.92 o 
   5   6  14      100.22       95.36     37.15 o 
   6   6  14      758.94      850.60     67.69 o 
   7   6  14       88.78      126.34     48.78 o 
   8   6  14     1239.79     1226.44    132.49 o 
   9   6  14      153.78      160.01     56.53 o 
  10   6  14       87.95       38.08     94.51 o 
 -10   7  14      249.07      195.49    255.61 o 
  -9   7  14      412.80      572.71    287.73 o 
  -8   7  14       63.42       73.17    121.22 o 
  -7   7  14      312.96      267.88    139.60 o 
  -6   7  14      276.36      248.45     44.51 o 
  -5   7  14     1643.38     1399.47    154.11 o 
  -4   7  14      193.99      175.61     31.98 o 
  -3   7  14      385.35      424.99     49.13 o 
  -2   7  14      473.11      472.19     68.90 o 
  -1   7  14     3555.15     3621.44    208.29 o 
   0   7  14     2770.32     2951.05    141.67 o 
   1   7  14     3543.88     3946.69    147.16 o 
   2   7  14      468.25      508.91     74.04 o 
   3   7  14      384.75      389.85     75.88 o 
   4   7  14      192.24      211.38     39.52 o 
   5   7  14     1640.91     1629.32     98.95 o 
   6   7  14      274.16      289.09     53.67 o 
   7   7  14      316.19      270.11     32.86 o 
   8   7  14       63.71       34.44     66.66 o 
   9   7  14      413.70      442.53     57.14 o 
  10   7  14      248.71      141.58    113.25 o 
 -10   8  14      102.55        6.66    158.07 o 
  -9   8  14      109.87      158.50    169.37 o 
  -8   8  14      655.65      768.65    225.41 o 
  -7   8  14      137.91      164.38    138.00 o 
  -6   8  14      799.35      387.51    235.37 o 
  -5   8  14      375.35      259.89     43.84 o 
  -4   8  14      851.81      811.75     63.04 o 
  -3   8  14     1673.02     1677.63    137.60 o 
  -2   8  14     2860.95     2826.94    250.75 o 
  -1   8  14     2368.64     2438.51    205.16 o 
   0   8  14      592.58      764.19    123.26 o 
   1   8  14     2370.06     2530.09    132.72 o 
   2   8  14     2870.92     2842.46    148.44 o 
   3   8  14     1651.62     1853.60    149.78 o 
   4   8  14      853.97      637.43     55.30 o 
   5   8  14      376.14      308.03     44.34 o 
   6   8  14      802.49      365.29    204.11 o 
   7   8  14      138.84      122.35     54.81 o 
   8   8  14      652.67      610.68     67.56 o 
   9   8  14      109.37      144.63     48.72 o 
  10   8  14      101.59       55.76     81.52 o 
  -9   9  14      226.78      256.02    176.15 o 
  -8   9  14       56.85       14.84    128.16 o 
  -7   9  14      130.01      115.11    178.29 o 
  -6   9  14      266.35      355.38    180.32 o 
  -5   9  14      508.66      243.41    221.90 o 
  -4   9  14      403.32      294.36     81.68 o 
  -3   9  14      569.25      535.59     51.59 o 
  -2   9  14      229.31      189.01     66.35 o 
  -1   9  14     1394.88     1459.29    156.64 o 
   0   9  14     2486.38     2666.77    203.10 o 
   1   9  14     1386.24     1542.08    127.11 o 
   2   9  14      225.54      259.32     87.49 o 
   3   9  14      573.79      736.96    110.25 o 
   4   9  14      402.41      393.88     71.93 o 
   5   9  14      505.20      535.01     87.70 o 
   6   9  14      259.92      271.36     65.81 o 
   7   9  14      130.62      126.68     55.00 o 
   8   9  14       57.12       67.86     66.84 o 
   9   9  14      225.89      172.29     79.76 o 
  -9  10  14      217.99      336.89    309.90 o 
  -8  10  14      169.75      378.63    226.02 o 
  -7  10  14      821.05     1268.90    199.63 o 
  -6  10  14      130.28      108.98    173.55 o 
  -5  10  14      336.82      393.51    205.38 o 
  -4  10  14      124.86      165.96     66.83 o 
  -3  10  14     1969.10     1685.48    174.55 o 
  -2  10  14      264.09      248.86     70.28 o 
  -1  10  14      774.38      838.54    122.23 o 
   0  10  14      175.67      158.56     63.58 o 
   1  10  14      775.99      745.85     97.09 o 
   2  10  14      265.80      397.50     64.79 o 
   3  10  14     1954.71     2179.02     97.29 o 
   4  10  14      124.93      142.40     64.15 o 
   5  10  14      338.54      418.52     75.14 o 
   6  10  14      132.05      275.28     59.28 o 
   7  10  14      824.93      931.18    105.57 o 
   8  10  14      169.96      128.32     65.77 o 
   9  10  14      218.45      293.35     88.17 o 
  -8  11  14       17.70     -159.10    183.63 o 
  -7  11  14       70.61       45.26    128.38 o 
  -6  11  14      638.30      759.90    250.08 o 
  -5  11  14       24.72       18.80    117.35 o 
  -4  11  14      978.84     1070.52    180.45 o 
  -3  11  14      169.89       76.85     49.91 o 
  -2  11  14      308.03      314.71     41.17 o 
  -1  11  14      115.58       85.16     41.94 o 
   0  11  14     2532.23     2525.49    110.73 o 
   1  11  14      115.37      171.78     47.68 o 
   2  11  14      304.80      271.73     55.05 o 
   3  11  14      170.34      216.73     50.60 o 
   4  11  14      972.48     1087.42     83.01 o 
   5  11  14       24.53       60.73     62.87 o 
   6  11  14      641.48      779.43     80.31 o 
   7  11  14       70.81       66.54     69.50 o 
   8  11  14       18.06       97.50     61.70 o 
  -8  12  14       23.83       29.95    154.45 o 
  -7  12  14      529.00      518.06    257.21 o 
  -6  12  14       76.52      143.66    131.78 o 
  -5  12  14      145.48      205.38    188.58 o 
  -4  12  14      271.29      311.77     81.49 o 
  -3  12  14     1105.23     1068.74    133.77 o 
  -2  12  14        1.58       -1.74     22.00 o 
  -1  12  14      649.00      650.67     61.47 o 
   0  12  14      204.09      152.58     54.87 o 
   1  12  14      645.64      723.73    103.80 o 
   2  12  14        1.56       -1.70     37.94 o 
   3  12  14     1102.86     1203.23     81.46 o 
   4  12  14      272.29      224.04     69.63 o 
   5  12  14      144.30      172.48     60.18 o 
   6  12  14       77.51       72.92     66.96 o 
   7  12  14      527.63      921.24    133.61 o 
   8  12  14       23.36       83.80     63.94 o 
  -7  13  14      205.73      124.82    282.28 o 
  -6  13  14      541.61      554.04    240.00 o 
  -5  13  14       81.95      110.23    126.11 o 
  -4  13  14      343.00      125.64    144.41 o 
  -3  13  14       93.84       26.89     56.73 o 
  -2  13  14       66.65       72.85     36.82 o 
  -1  13  14      250.08      216.69     49.83 o 
   0  13  14      928.24      958.27     78.25 o 
   1  13  14      254.54      268.28     46.87 o 
   2  13  14       66.62       75.95     48.08 o 
   3  13  14       94.11       31.34     49.02 o 
   4  13  14      342.19      330.27     64.97 o 
   5  13  14       83.48       65.26     58.70 o 
   6  13  14      542.28      743.55    124.59 o 
   7  13  14      206.07      272.23     72.29 o 
  -6  14  14      103.92       58.89    187.74 o 
  -5  14  14       33.33       12.25    134.18 o 
  -4  14  14      194.59      314.67    188.05 o 
  -3  14  14      727.55      684.56    181.51 o 
  -2  14  14      690.59      732.48    121.81 o 
  -1  14  14      265.48      190.30     68.71 o 
   0  14  14       13.91       13.30     29.25 o 
   1  14  14      263.49      278.74     56.31 o 
   2  14  14      691.15      627.80     73.61 o 
   3  14  14      730.82      776.09     72.12 o 
   4  14  14      194.06      198.63     57.21 o 
   5  14  14       32.45       67.35     55.24 o 
   6  14  14      103.47      127.83     65.03 o 
  -5  15  14      478.08      272.42    267.61 o 
  -4  15  14      194.17      211.59    124.08 o 
  -3  15  14       24.48      -91.03     96.78 o 
  -2  15  14       98.52       84.51     67.33 o 
  -1  15  14      443.98      330.79     91.58 o 
   0  15  14      129.54      114.80     40.27 o 
   1  15  14      445.54      532.71     75.41 o 
   2  15  14       99.58       44.63     49.15 o 
   3  15  14       25.32       27.96     54.73 o 
   4  15  14      193.41       85.10     68.15 o 
   5  15  14      479.36      542.17    109.55 o 
   6  15  14      240.77      348.85    199.72 o 
  -4  16  14      365.48      325.84    205.14 o 
  -3  16  14       72.73       50.10     80.46 o 
  -2  16  14      741.75      657.58    115.80 o 
  -1  16  14      209.89      179.27    101.30 o 
   0  16  14       47.01      116.10     76.88 o 
   1  16  14      211.55      189.18     55.28 o 
   2  16  14      737.58      684.17     77.03 o 
   3  16  14       71.76       28.78     52.40 o 
   4  16  14      363.49      315.79     77.03 o 
  -2  17  14       32.66       -8.58     76.63 o 
  -1  17  14      484.32      478.17     93.32 o 
   0  17  14       30.28      -14.62     82.81 o 
   1  17  14      483.01      339.89     93.04 o 
   2  17  14       32.44       92.31     47.03 o 
   1   0  15      714.50      732.89    123.95 o 
   2   0  15     2915.23     3240.49    170.51 o 
   3   0  15      420.64      528.38    113.48 o 
   4   0  15      835.51     1041.31     99.41 o 
   5   0  15     1211.34     1327.74    100.27 o 
   6   0  15     2034.19     1476.31    304.94 o 
   7   0  15        1.50       72.66     62.25 o 
   8   0  15     3639.81     3759.74    208.70 o 
   9   0  15      142.50       34.82     71.51 o 
  10   0  15        5.39       -1.20     68.29 o 
  11   0  15       20.98       42.21     78.11 o 
 -11   1  15      437.21      378.99     84.06 o 
 -10   1  15      176.93      183.92     92.54 o 
  -9   1  15      279.44      460.23     80.32 o 
  -8   1  15      570.48      548.55    103.63 o 
  -7   1  15      289.40      303.29     60.17 o 
  -6   1  15      641.52      700.72     98.63 o 
  -5   1  15     2254.75     2410.65    184.02 o 
  -4   1  15      154.46      176.59     72.27 o 
  -3   1  15     1958.14     2142.69    175.89 o 
  -2   1  15      134.25      187.54     87.04 o 
  -1   1  15     1141.62     1160.54    144.40 o 
   0   1  15       36.77       48.91     79.87 o 
   1   1  15     1145.51     1146.43    144.15 o 
   2   1  15      132.92      172.43    146.55 o 
   3   1  15     1960.27     1938.75    204.65 o 
   4   1  15      151.45      180.12    112.68 o 
   5   1  15     2252.68     2275.49    167.87 o 
   6   1  15      641.08      534.27     77.19 o 
   7   1  15      287.93      192.67     75.47 o 
   8   1  15      567.72      564.18    145.86 o 
   9   1  15      276.73      406.90     96.38 o 
  10   1  15      178.11      161.33     68.44 o 
  11   1  15      437.32      357.23     94.17 o 
 -11   2  15       63.73      112.07    105.38 o 
 -10   2  15      134.43       78.07     59.61 o 
  -9   2  15      171.65      269.04     85.71 o 
  -8   2  15     1431.77     1231.97    106.47 o 
  -7   2  15      435.10      410.75     88.08 o 
  -6   2  15     1557.46     1445.78    137.95 o 
  -5   2  15      502.06      536.63     36.70 o 
  -4   2  15      593.78      669.54     82.35 o 
  -3   2  15     1782.33     1864.27    135.18 o 
  -2   2  15     4075.44     4326.46    244.64 o 
  -1   2  15      568.51      611.30    109.60 o 
   0   2  15        6.66      -54.38     97.43 o 
   1   2  15      571.20      588.46    134.70 o 
   2   2  15     4084.65     4187.02    214.50 o 
   3   2  15     1793.52     2015.97    150.71 o 
   4   2  15      597.02      660.00    127.75 o 
   5   2  15      500.28      357.93     54.35 o 
   6   2  15     1560.56     1254.83    206.14 o 
   7   2  15      434.79      367.34     90.49 o 
   8   2  15     1430.65     1584.70    161.73 o 
   9   2  15      171.88      145.30     82.35 o 
  10   2  15      135.62      156.43    104.36 o 
  11   2  15       64.48      126.80     98.28 o 
 -10   3  15      607.06      415.61    140.24 o 
  -9   3  15      545.43      431.42     67.14 o 
  -8   3  15      662.24      690.81     94.17 o 
  -7   3  15      337.31      383.22     90.13 o 
  -6   3  15     1174.16     1184.34    154.57 o 
  -5   3  15     1800.27     1727.10    184.18 o 
  -4   3  15      273.45      233.95     46.76 o 
  -3   3  15     1108.66     1207.45    116.09 o 
  -2   3  15      515.29      634.29    103.18 o 
  -1   3  15     1083.06     1219.58    176.34 o 
   0   3  15      508.53      486.01    108.61 o 
   1   3  15     1089.97     1122.70    166.56 o 
   2   3  15      515.70      714.00    139.69 o 
   3   3  15     1108.61     1083.01    188.69 o 
   4   3  15      267.98      299.19     87.13 o 
   5   3  15     1812.14     1610.79    147.49 o 
   6   3  15     1179.27     1016.64    100.99 o 
   7   3  15      338.37      281.09     49.05 o 
   8   3  15      662.82      462.26    109.24 o 
   9   3  15      545.57      509.15     94.20 o 
  10   3  15      610.54      629.03    105.58 o 
 -10   4  15      283.59      274.83    152.53 o 
  -9   4  15      553.94      320.30    106.18 o 
  -8   4  15      257.83      361.96     86.26 o 
  -7   4  15     1059.37     1273.64    173.38 o 
  -6   4  15      964.55      908.30     99.40 o 
  -5   4  15      162.37       80.44     49.08 o 
  -4   4  15      273.08      241.37     57.82 o 
  -3   4  15     1700.33     1649.19     88.56 o 
  -2   4  15      542.19      674.29     92.62 o 
  -1   4  15     1098.34     1149.55    114.76 o 
   0   4  15       12.99       85.41     99.98 o 
   1   4  15     1106.10     1185.94    132.64 o 
   2   4  15      538.28      513.62    127.82 o 
   3   4  15     1698.45     1802.75    139.05 o 
   4   4  15      268.08      224.90     88.58 o 
   5   4  15      159.99      141.64     61.28 o 
   6   4  15      959.81      960.61    112.45 o 
   7   4  15     1060.61     1078.02    123.44 o 
   8   4  15      257.14      207.51     42.64 o 
   9   4  15      552.63      490.83    119.61 o 
  10   4  15      283.48      306.65     92.22 o 
 -10   5  15      738.94      812.94    227.04 o 
  -9   5  15      268.01      234.18    191.02 o 
  -8   5  15       39.89       60.17     46.35 o 
  -7   5  15      375.13      441.40     85.99 o 
  -6   5  15     1940.56     1822.64    248.60 o 
  -5   5  15      110.45       54.95     36.03 o 
  -4   5  15     1897.10     1695.13     74.07 o 
  -3   5  15     1515.79     1619.16     79.96 o 
  -2   5  15       77.83      136.61     67.97 o 
  -1   5  15      200.14      145.10     56.99 o 
   0   5  15     3489.56     3827.40    229.64 o 
   1   5  15      196.01      123.67     88.37 o 
   2   5  15       76.56       50.30     93.89 o 
   3   5  15     1499.00     1538.25    136.84 o 
   4   5  15     1890.45     1923.49    213.27 o 
   5   5  15      108.11      100.67     48.49 o 
   6   5  15     1927.58     1776.64    136.88 o 
   7   5  15      376.16      378.45     41.68 o 
   8   5  15       40.54       25.16     41.67 o 
   9   5  15      267.72      213.97    102.53 o 
  10   5  15      742.12      809.79    132.66 o 
 -10   6  15       95.04       15.21    133.45 o 
  -9   6  15      420.71      409.64    191.40 o 
  -8   6  15       23.45      -32.97     46.68 o 
  -7   6  15     2317.13     1916.91    520.91 o 
  -6   6  15      313.42      275.05     64.74 o 
  -5   6  15       20.66       43.97     52.03 o 
  -4   6  15      706.48      623.59     48.97 o 
  -3   6  15     2557.78     2333.23    159.03 o 
  -2   6  15      204.23      186.03     54.84 o 
  -1   6  15      801.72      832.41     77.00 o 
   0   6  15       65.59       59.26     75.08 o 
   1   6  15      803.63      875.90     93.99 o 
   2   6  15      203.92      211.01     58.30 o 
   3   6  15     2568.81     2590.15    121.97 o 
   4   6  15      697.64      616.45    127.34 o 
   5   6  15       20.07       31.51     38.51 o 
   6   6  15      314.65      323.65     47.26 o 
   7   6  15     2313.20     1996.45    184.39 o 
   8   6  15       23.36       18.05     35.22 o 
   9   6  15      421.00      481.20     96.86 o 
  10   6  15       95.09       76.80     80.00 o 
 -10   7  15      234.67      155.84    162.97 o 
  -9   7  15      174.09       87.65    137.69 o 
  -8   7  15      179.93       54.24    181.75 o 
  -7   7  15      193.64      162.51    100.25 o 
  -6   7  15      773.91      618.05    195.31 o 
  -5   7  15      547.72      427.21     66.62 o 
  -4   7  15     2132.41     1871.22    179.12 o 
  -3   7  15     1478.81     1468.71     98.56 o 
  -2   7  15      817.82      830.95     63.16 o 
  -1   7  15       68.16       77.46     48.89 o 
   0   7  15      555.20      568.96     90.27 o 
   1   7  15       69.19       75.55     52.61 o 
   2   7  15      821.46      764.57     85.31 o 
   3   7  15     1470.50     1517.92    102.19 o 
   4   7  15     2139.20     2166.68     85.75 o 
   5   7  15      549.64      646.38     67.20 o 
   6   7  15      769.90      836.03     67.88 o 
   7   7  15      192.30      193.64     65.50 o 
   8   7  15      180.39      150.86     53.19 o 
   9   7  15      174.64       75.95     81.55 o 
  10   7  15      231.41      281.83    105.00 o 
  -9   8  15      240.23      398.64    301.25 o 
  -8   8  15      197.41      339.47    185.87 o 
  -7   8  15     1307.40     1665.77    242.00 o 
  -6   8  15      933.34      530.18    397.26 o 
  -5   8  15       71.56       75.97     51.14 o 
  -4   8  15      979.77      855.21     84.35 o 
  -3   8  15     1469.80     1509.04    178.15 o 
  -2   8  15     1182.18     1074.65     83.23 o 
  -1   8  15      104.95      131.39     56.86 o 
   0   8  15     1164.35     1209.67    127.32 o 
   1   8  15      107.09      146.00     73.14 o 
   2   8  15     1177.26     1389.24    119.09 o 
   3   8  15     1470.01     1088.93    153.39 o 
   4   8  15      974.23      948.75     62.85 o 
   5   8  15       69.50      117.74     31.46 o 
   6   8  15      923.29     1081.30     92.53 o 
   7   8  15     1302.65     1258.64    135.06 o 
   8   8  15      195.80      198.87     67.83 o 
   9   8  15      240.61      264.00     78.65 o 
  -9   9  15      159.01      203.00    171.76 o 
  -8   9  15      262.73      169.56    268.16 o 
  -7   9  15       63.56      -94.04    126.02 o 
  -6   9  15      800.60     1156.72    272.29 o 
  -5   9  15     1729.79      755.95    384.94 o 
  -4   9  15      365.91      368.96    102.97 o 
  -3   9  15      696.61      645.81     85.33 o 
  -2   9  15      624.86      551.76     62.27 o 
  -1   9  15      526.41      583.69    133.23 o 
   0   9  15      122.35      163.49     95.94 o 
   1   9  15      523.74      507.76    103.61 o 
   2   9  15      622.23      649.83    118.11 o 
   3   9  15      695.48      697.32    127.11 o 
   4   9  15      368.45      511.26     90.14 o 
   5   9  15     1724.81     1619.71    120.73 o 
   6   9  15      798.01      978.23     97.85 o 
   7   9  15       62.62       21.79     47.11 o 
   8   9  15      266.02      192.56     71.20 o 
   9   9  15      159.22      209.76     79.34 o 
  -8  10  15      475.54      341.38    217.48 o 
  -7  10  15      122.78       91.90    183.35 o 
  -6  10  15      493.77      948.30    279.61 o 
  -5  10  15      508.15      661.67    239.41 o 
  -4  10  15      449.02      286.22     54.86 o 
  -3  10  15      544.25      479.50    122.76 o 
  -2  10  15     1304.66     1225.91    269.07 o 
  -1  10  15      106.70      148.86     61.10 o 
   0  10  15        3.55      -42.33    118.41 o 
   1  10  15      109.89      122.71     62.22 o 
   2  10  15     1300.05     1335.61    122.11 o 
   3  10  15      540.86      702.72     66.25 o 
   4  10  15      454.27      449.41     64.47 o 
   5  10  15      509.74      597.98     89.06 o 
   6  10  15      494.04      670.37     77.67 o 
   7  10  15      122.39       77.46     60.27 o 
   8  10  15      477.39      711.14    143.84 o 
  -8  11  15      276.06      144.16    287.22 o 
  -7  11  15      120.91       90.48    143.39 o 
  -6  11  15      127.38       77.36    199.31 o 
  -5  11  15      852.77      980.15    373.82 o 
  -4  11  15       42.38       54.63     82.70 o 
  -3  11  15       92.82       78.71     34.15 o 
  -2  11  15      441.75      337.34     58.87 o 
  -1  11  15      669.59      738.41     66.70 o 
   0  11  15       27.37      -54.71     54.71 o 
   1  11  15      670.75      667.25     88.38 o 
   2  11  15      440.77      480.54     62.55 o 
   3  11  15       93.82       83.55     52.69 o 
   4  11  15       42.01       63.51     61.43 o 
   5  11  15      851.83      941.40     86.18 o 
   6  11  15      126.57      269.91     82.06 o 
   7  11  15      120.01       96.82     63.54 o 
   8  11  15      276.64      263.11     95.59 o 
  -7  12  15       62.04      -23.27    171.15 o 
  -6  12  15      149.76      283.42    203.05 o 
  -5  12  15      344.77      483.18    224.45 o 
  -4  12  15      448.60      442.59     93.71 o 
  -3  12  15      127.65       82.93     57.44 o 
  -2  12  15      569.13      402.67     78.08 o 
  -1  12  15      227.18      186.14     61.02 o 
   0  12  15       32.80      -36.39     36.39 o 
   1  12  15      224.96      208.73     72.82 o 
   2  12  15      569.02      472.25     74.84 o 
   3  12  15      126.81      137.34     64.44 o 
   4  12  15      448.96      496.88     68.97 o 
   5  12  15      344.18      346.08     65.21 o 
   6  12  15      148.63       99.69     59.53 o 
   7  12  15       61.61       11.43     63.77 o 
  -7  13  15       70.99      128.49    172.43 o 
  -6  13  15       52.73      -95.38    120.97 o 
  -5  13  15      419.24      353.76    174.98 o 
  -4  13  15      335.67      324.00    100.64 o 
  -3  13  15      130.45      104.38     96.02 o 
  -2  13  15      275.12      304.44    109.12 o 
  -1  13  15      790.04      665.72     56.32 o 
   0  13  15      270.41      257.59     45.82 o 
   1  13  15      789.50      890.66     64.95 o 
   2  13  15      272.89      270.82     78.83 o 
   3  13  15      132.29      140.58     68.34 o 
   4  13  15      332.99      297.18     67.46 o 
   5  13  15      417.44      543.14     89.06 o 
   6  13  15       52.12       36.78     59.05 o 
   7  13  15       70.44      119.51     75.28 o 
  -6  14  15      105.74      -97.86    497.31 o 
  -5  14  15      138.03      182.62    152.28 o 
  -4  14  15      309.06      338.04    264.13 o 
  -3  14  15      203.83       99.53     92.75 o 
  -2  14  15      499.24      341.42     98.51 o 
  -1  14  15      288.31      261.76     89.89 o 
   0  14  15       63.85       16.55     39.20 o 
   1  14  15      285.60      301.61     54.74 o 
   2  14  15      500.14      595.03     78.19 o 
   3  14  15      205.85      176.11     67.04 o 
   4  14  15      307.65      253.49     79.57 o 
   5  14  15      136.93      250.33     89.79 o 
   6  14  15      104.92      127.75     80.25 o 
  -4  15  15      197.46      -15.68    131.67 o 
  -3  15  15      108.87       88.67     72.98 o 
  -2  15  15       94.11       86.83     74.78 o 
  -1  15  15       80.07       57.99     67.44 o 
   0  15  15      723.98      673.75    111.00 o 
   1  15  15       79.94       70.77     44.99 o 
   2  15  15       92.45      202.57     65.20 o 
   3  15  15      106.42      177.36     74.41 o 
   4  15  15      196.62       56.44     64.91 o 
   5  15  15       59.36      107.87     66.11 o 
  -3  16  15      593.75      249.74    187.65 o 
  -2  16  15       29.05       50.24     79.05 o 
  -1  16  15      294.23      304.33    107.44 o 
   0  16  15       57.47      -16.97     83.94 o 
   1  16  15      294.01      382.84     56.72 o 
   2  16  15       29.06       58.61     59.30 o 
   3  16  15      592.93      699.37     90.16 o 
   0   0  16     3184.34     3512.07    330.13 o 
   1   0  16      570.20      486.66    111.86 o 
   2   0  16       35.34      108.46     85.93 o 
   3   0  16     5033.49     5222.19    297.99 o 
   4   0  16      483.07      537.42     93.20 o 
   5   0  16       31.68        4.52     73.03 o 
   6   0  16      202.29      174.01     35.13 o 
   7   0  16     1989.65     1932.10    132.38 o 
   8   0  16      298.24      170.12     70.84 o 
   9   0  16      448.30      557.72    129.39 o 
  10   0  16      127.15      143.05     77.07 o 
 -10   1  16      583.09      697.56    107.30 o 
  -9   1  16        5.09      -14.93     52.61 o 
  -8   1  16       52.69       43.51     91.39 o 
  -7   1  16      150.50      137.39     57.17 o 
  -6   1  16     1386.66      778.06    269.31 o 
  -5   1  16      350.86      317.74    109.73 o 
  -4   1  16      804.50      734.75     92.47 o 
  -3   1  16     2293.69     2439.15    230.52 o 
  -2   1  16      593.68      736.54    104.76 o 
  -1   1  16      728.56      898.68    129.30 o 
   0   1  16     1656.38     2118.24    151.29 o 
   1   1  16      724.32      772.46    114.69 o 
   2   1  16      594.63      744.42    121.76 o 
   3   1  16     2304.20     2467.18    151.60 o 
   4   1  16      803.71     1023.66    121.45 o 
   5   1  16      350.30      405.71     92.50 o 
   6   1  16     1389.38     1082.04    200.13 o 
   7   1  16      148.16      107.08     44.64 o 
   8   1  16       52.57       37.58     67.80 o 
   9   1  16        5.36      -16.94     73.79 o 
  10   1  16      583.85      526.68    138.92 o 
 -10   2  16      139.68       49.38     91.11 o 
  -9   2  16      540.40      376.30    121.01 o 
  -8   2  16      616.23      501.41     87.06 o 
  -7   2  16     1032.49     1036.24    204.38 o 
  -6   2  16      324.61      261.69     92.21 o 
  -5   2  16      398.82      328.02     44.98 o 
  -4   2  16      948.64     1015.48     97.84 o 
  -3   2  16     2822.17     2729.83    218.34 o 
  -2   2  16      745.68      653.69    140.36 o 
  -1   2  16      631.10      718.89    116.17 o 
   0   2  16     1584.80     2005.16    217.05 o 
   1   2  16      635.06      642.00    137.02 o 
   2   2  16      752.47      808.08    114.30 o 
   3   2  16     2789.24     3060.41    164.32 o 
   4   2  16      946.37      789.69    115.43 o 
   5   2  16      403.66      316.44    115.64 o 
   6   2  16      327.48      224.42     38.69 o 
   7   2  16     1031.72      809.09    240.87 o 
   8   2  16      610.87      519.27     84.73 o 
   9   2  16      543.10      586.21     97.54 o 
  10   2  16      139.64       44.42     65.55 o 
 -10   3  16      174.15      139.36    168.11 o 
  -9   3  16      111.79      101.15     58.54 o 
  -8   3  16       41.27       57.30     77.84 o 
  -7   3  16      252.01      159.22     91.19 o 
  -6   3  16      469.80      471.13     95.20 o 
  -5   3  16     1412.35     1293.42    117.42 o 
  -4   3  16      994.66      879.17    120.93 o 
  -3   3  16      702.63      642.46     90.65 o 
  -2   3  16     1065.12     1158.67    138.51 o 
  -1   3  16     1027.64     1171.95    128.49 o 
   0   3  16     1927.27     1923.98    210.93 o 
   1   3  16     1021.01     1239.16    144.80 o 
   2   3  16     1063.13     1246.28    142.12 o 
   3   3  16      703.76      634.18    106.53 o 
   4   3  16      998.40     1074.99    101.14 o 
   5   3  16     1414.77     1539.65     70.58 o 
   6   3  16      466.21      480.88     62.30 o 
   7   3  16      252.90      181.41     65.61 o 
   8   3  16       42.59       60.61     57.04 o 
   9   3  16      112.51       55.23     77.54 o 
  10   3  16      173.62       20.01     96.73 o 
 -10   4  16       73.99      -62.77    132.28 o 
  -9   4  16      307.00      205.74     84.73 o 
  -8   4  16      850.93      650.03    143.96 o 
  -7   4  16      356.68      379.02     68.21 o 
  -6   4  16      267.85      303.44    103.38 o 
  -5   4  16        5.75       21.91     40.79 o 
  -4   4  16      501.46      544.74     53.47 o 
  -3   4  16      349.33      498.27     79.39 o 
  -2   4  16     3009.60     3121.00    166.21 o 
  -1   4  16      705.61      739.61    121.15 o 
   0   4  16      184.87       79.96     83.95 o 
   1   4  16      698.62      771.29    159.55 o 
   2   4  16     3022.10     3126.29    237.46 o 
   3   4  16      342.62      355.97     82.29 o 
   4   4  16      499.99      503.79     87.27 o 
   5   4  16        6.25       12.59     38.95 o 
   6   4  16      273.80      239.91     64.35 o 
   7   4  16      355.73      177.36     41.99 o 
   8   4  16      845.83      862.05    163.07 o 
   9   4  16      306.04      361.46    110.62 o 
  10   4  16       73.31       12.88     70.07 o 
 -10   5  16       21.97       19.37    127.48 o 
  -9   5  16      231.15      225.50    156.27 o 
  -8   5  16      247.71      184.34     74.50 o 
  -7   5  16      281.15      147.26     70.91 o 
  -6   5  16      308.07      335.42     72.97 o 
  -5   5  16      998.36      815.58     70.87 o 
  -4   5  16      284.75      319.25     46.83 o 
  -3   5  16      573.96      464.52     61.56 o 
  -2   5  16     1050.51     1044.90     84.55 o 
  -1   5  16     1698.54     1624.73     91.37 o 
   0   5  16      166.55      173.44    106.21 o 
   1   5  16     1715.71     1832.80    170.28 o 
   2   5  16     1043.71      996.77    101.57 o 
   3   5  16      571.70      580.29     81.83 o 
   4   5  16      280.21      317.15     88.02 o 
   5   5  16     1014.18     1038.68     94.14 o 
   6   5  16      303.34      302.56     90.97 o 
   7   5  16      282.52      392.68     88.20 o 
   8   5  16      248.41      281.31     60.68 o 
   9   5  16      233.29      297.13    102.40 o 
  10   5  16       22.02       29.15     81.23 o 
  -9   6  16      124.66       73.23    183.62 o 
  -8   6  16      884.51      866.21    236.01 o 
  -7   6  16       17.74      -44.25     50.44 o 
  -6   6  16      172.21      137.47     37.35 o 
  -5   6  16      275.13      231.68     71.40 o 
  -4   6  16      467.88      508.19     49.20 o 
  -3   6  16      121.74      110.24     43.19 o 
  -2   6  16     3421.16     3398.73    200.45 o 
  -1   6  16     1005.88     1101.73    107.79 o 
   0   6  16     1008.87     1046.03    108.11 o 
   1   6  16     1007.39     1202.14     97.61 o 
   2   6  16     3427.29     3586.81    150.61 o 
   3   6  16      123.39       75.21     71.52 o 
   4   6  16      468.28      326.01     92.19 o 
   5   6  16      274.42      189.04     50.82 o 
   6   6  16      170.58      183.22     43.51 o 
   7   6  16       17.71        9.12     77.43 o 
   8   6  16      884.38      707.35    118.07 o 
   9   6  16      123.55      175.30     84.50 o 
  -9   7  16      175.95      113.55    159.51 o 
  -8   7  16      169.99       13.53    178.54 o 
  -7   7  16      235.98      354.38    197.05 o 
  -6   7  16      518.50      341.61    202.72 o 
  -5   7  16      736.69      643.95    148.72 o 
  -4   7  16     1177.82     1039.54    138.47 o 
  -3   7  16      798.54      620.12     83.87 o 
  -2   7  16      899.51      807.37     79.93 o 
  -1   7  16     1434.67     1630.27    108.64 o 
   0   7  16      165.92      147.32     66.76 o 
   1   7  16     1450.10     1552.01    107.66 o 
   2   7  16      898.29     1026.37    107.07 o 
   3   7  16      798.57     1006.92    105.22 o 
   4   7  16     1174.48     1165.26     87.22 o 
   5   7  16      746.66      740.07     65.83 o 
   6   7  16      517.59      507.82     58.40 o 
   7   7  16      234.70      236.87     70.74 o 
   8   7  16      170.16      157.78     61.18 o 
   9   7  16      179.20      175.61     96.43 o 
  -9   8  16      225.35      275.72    172.83 o 
  -8   8  16      899.26     1113.18    395.45 o 
  -7   8  16      225.99      223.67    281.04 o 
  -6   8  16      105.98      -57.29    147.78 o 
  -5   8  16      815.14      601.41    121.36 o 
  -4   8  16     1313.84     1085.30    121.13 o 
  -3   8  16      706.32      686.98     84.24 o 
  -2   8  16      744.82      855.25     79.23 o 
  -1   8  16      487.23      463.07     75.48 o 
   0   8  16      606.17      440.50    104.90 o 
   1   8  16      487.56      475.05     80.13 o 
   2   8  16      740.30      865.65    116.25 o 
   3   8  16      711.61      776.47    125.82 o 
   4   8  16     1318.31     1287.55    119.74 o 
   5   8  16      810.04      884.61     78.33 o 
   6   8  16      106.78      170.67     55.40 o 
   7   8  16      223.27      247.89     72.76 o 
   8   8  16      899.99      800.22    110.56 o 
   9   8  16      224.47      254.63     94.55 o 
  -8   9  16       74.91      120.41    173.72 o 
  -7   9  16      127.36      -13.95    139.64 o 
  -6   9  16      607.09      820.20    267.21 o 
  -5   9  16      456.96      388.38    149.33 o 
  -4   9  16      887.00      692.91    159.70 o 
  -3   9  16      733.05      615.36    104.16 o 
  -2   9  16      618.88      721.68     72.27 o 
  -1   9  16      637.05      832.37    170.28 o 
   0   9  16      283.34      294.96    105.12 o 
   1   9  16      643.91      857.13    111.27 o 
   2   9  16      618.20      659.48    119.45 o 
   3   9  16      733.52      657.12    144.73 o 
   4   9  16      892.00     1034.27    103.56 o 
   5   9  16      459.74      569.94     84.61 o 
   6   9  16      602.82      895.46     92.31 o 
   7   9  16      125.48       61.25     51.08 o 
   8   9  16       74.72        3.70     57.95 o 
  -8  10  16      238.23      295.55    171.15 o 
  -7  10  16      460.88      598.11    245.32 o 
  -6  10  16       77.46        4.95    137.65 o 
  -5  10  16      238.05       38.48     94.87 o 
  -4  10  16      243.69      189.13     39.40 o 
  -3  10  16     1031.20      828.98     87.35 o 
  -2  10  16      516.77      531.07     69.46 o 
  -1  10  16      304.47      267.99     55.31 o 
   0  10  16      256.39      262.32     62.34 o 
   1  10  16      302.66      258.71     83.51 o 
   2  10  16      514.09      710.15    106.28 o 
   3  10  16     1027.79     1064.96     89.47 o 
   4  10  16      246.16      325.92     61.15 o 
   5  10  16      237.06      393.51     66.77 o 
   6  10  16       77.21       54.46     79.22 o 
   7  10  16      463.31      498.68     80.21 o 
   8  10  16      236.83      212.97     82.24 o 
  -7  11  16       58.69       71.54    144.22 o 
  -6  11  16      631.92      663.26    266.15 o 
  -5  11  16       22.91      -26.29    135.67 o 
  -4  11  16      439.87      403.47     61.36 o 
  -3  11  16      304.79      246.66     65.41 o 
  -2  11  16      191.63      148.21     41.43 o 
  -1  11  16      265.65      274.10     48.05 o 
   0  11  16      595.56      631.60    151.08 o 
   1  11  16      266.17      357.72     69.18 o 
   2  11  16      188.36      145.23     62.65 o 
   3  11  16      309.85      299.06     78.80 o 
   4  11  16      434.49      420.68     79.92 o 
   5  11  16       22.57      -17.76     69.14 o 
   6  11  16      629.83      775.65    151.60 o 
   7  11  16       58.70      -69.56     69.56 o 
  -7  12  16      197.07      283.18    172.29 o 
  -6  12  16      180.57      261.62    168.73 o 
  -5  12  16        1.96       29.25    117.09 o 
  -4  12  16       94.71      106.51     72.71 o 
  -3  12  16      504.50      658.26    153.82 o 
  -2  12  16      107.09       85.86     57.65 o 
  -1  12  16      705.68      690.40     86.35 o 
   0  12  16      319.61      312.34     54.77 o 
   1  12  16      700.90      857.82     94.97 o 
   2  12  16      108.92       61.99     61.92 o 
   3  12  16      506.55      455.89     91.69 o 
   4  12  16       97.08       89.00     58.49 o 
   5  12  16        2.04       -1.76     47.82 o 
   6  12  16      179.13      271.58     63.58 o 
   7  12  16      199.56      276.30     76.62 o 
  -6  13  16      305.70      264.13    178.74 o 
  -5  13  16      157.56      186.43    151.84 o 
  -4  13  16      143.58      171.25     55.78 o 
  -3  13  16      235.19      261.82    101.71 o 
  -2  13  16      191.19      245.20    102.57 o 
  -1  13  16      225.90      125.17     41.03 o 
   0  13  16      663.55      766.45    100.76 o 
   1  13  16      227.58      215.15     60.60 o 
   2  13  16      192.30      219.54     68.81 o 
   3  13  16      235.75      170.43     67.12 o 
   4  13  16      144.75      146.21     67.78 o 
   5  13  16      158.62      145.06     68.18 o 
   6  13  16      302.88      450.87    113.66 o 
  -5  14  16       96.77       -1.28    128.72 o 
  -4  14  16      103.72       32.15     54.94 o 
  -3  14  16      439.32      432.07     85.55 o 
  -2  14  16      188.63      111.50    102.38 o 
  -1  14  16      405.19      316.21     92.81 o 
   0  14  16       92.07       25.29     36.37 o 
   1  14  16      401.42      424.92     78.27 o 
   2  14  16      187.94      150.35     59.11 o 
   3  14  16      440.64      676.81    101.19 o 
   4  14  16      105.68      138.72     87.57 o 
   5  14  16       98.49        4.53     59.52 o 
  -4  15  16       38.98       43.27    147.13 o 
  -3  15  16       37.40       85.44     68.47 o 
  -2  15  16      500.63      343.70    125.79 o 
  -1  15  16      142.89      200.40    105.12 o 
   0  15  16       99.35      181.91     88.85 o 
   1  15  16      144.35       99.65     59.07 o 
   2  15  16      500.85      582.85     69.00 o 
   3  15  16       37.49       83.65     52.77 o 
   4  15  16       40.53       80.90     84.38 o 
  -1  16  16      216.76      206.85     79.10 o 
   0  16  16       16.52       76.04    100.91 o 
   1  16  16      214.93      167.25     95.71 o 
   1   0  17      686.09      813.19    152.77 o 
   2   0  17     1273.24     1713.97    142.42 o 
   3   0  17      133.21      133.63     74.35 o 
   4   0  17      591.90      562.51     89.35 o 
   5   0  17      661.58      768.91    120.41 o 
   6   0  17       41.64       52.36     29.07 o 
   7   0  17       45.01      -54.01     79.11 o 
   8   0  17      759.24      869.89    104.00 o 
   9   0  17      459.54      377.16    101.99 o 
  10   0  17       44.53      126.73    112.41 o 
 -10   1  17        8.90      157.53    131.87 o 
  -9   1  17      173.39      197.48    111.95 o 
  -8   1  17      480.72      463.35     78.48 o 
  -7   1  17      154.65      154.53     99.31 o 
  -6   1  17      268.93      196.54     26.58 o 
  -5   1  17      673.72      698.16    118.68 o 
  -4   1  17      683.13      603.29    101.88 o 
  -3   1  17      253.00      222.70     99.69 o 
  -2   1  17     1169.15     1230.26    120.95 o 
  -1   1  17     1864.06     1951.46    165.67 o 
   0   1  17      206.71      190.11     96.49 o 
   1   1  17     1857.64     2023.03    163.22 o 
   2   1  17     1171.27     1270.61    162.50 o 
   3   1  17      253.31      270.76     96.60 o 
   4   1  17      683.13      698.06    130.73 o 
   5   1  17      671.92      710.94     93.10 o 
   6   1  17      266.90      383.88     63.37 o 
   7   1  17      156.05      146.06     96.64 o 
   8   1  17      480.05      439.77     80.92 o 
   9   1  17      173.34      138.18     79.78 o 
  10   1  17        8.49      -22.85    100.85 o 
 -10   2  17       95.55       52.00     99.65 o 
  -9   2  17      207.05      229.41     75.07 o 
  -8   2  17      498.68      339.65    108.45 o 
  -7   2  17      211.90      296.45     84.47 o 
  -6   2  17      132.65      118.91     94.64 o 
  -5   2  17      220.61      239.42     32.54 o 
  -4   2  17      258.57      318.33     74.05 o 
  -3   2  17      755.74      767.69    133.64 o 
  -2   2  17     1840.08     1925.08    172.21 o 
  -1   2  17     1414.85     1426.66    164.89 o 
   0   2  17      229.25      278.95    105.62 o 
   1   2  17     1413.16     1405.28    136.93 o 
   2   2  17     1836.46     1954.24    141.68 o 
   3   2  17      756.39      804.23    102.34 o 
   4   2  17      259.04      296.63    138.84 o 
   5   2  17      220.87      323.52     83.73 o 
   6   2  17      131.16      146.12     43.49 o 
   7   2  17      209.74      200.79    107.76 o 
   8   2  17      499.95      390.85     79.91 o 
   9   2  17      205.65      272.84     90.00 o 
  10   2  17       95.13      135.15    117.17 o 
  -9   3  17      212.88       39.76     83.94 o 
  -8   3  17      247.62      166.38     62.39 o 
  -7   3  17      469.72      367.28     63.04 o 
  -6   3  17      122.12       93.77     88.77 o 
  -5   3  17      113.62       98.01     28.79 o 
  -4   3  17      476.90      442.10     44.92 o 
  -3   3  17      847.78      949.97    107.57 o 
  -2   3  17     1117.01     1336.57    139.26 o 
  -1   3  17     1734.65     1980.56    152.82 o 
   0   3  17     1516.78     1754.55    177.50 o 
   1   3  17     1731.72     1994.40    154.94 o 
   2   3  17     1120.78     1165.18    201.54 o 
   3   3  17      853.74      949.13    128.71 o 
   4   3  17      475.42      519.31     99.58 o 
   5   3  17      113.83      108.49     53.39 o 
   6   3  17      120.37      103.04     55.77 o 
   7   3  17      470.96      336.40     62.03 o 
   8   3  17      246.13      277.38    102.09 o 
   9   3  17      213.96      180.75     63.73 o 
  -9   4  17      149.63       72.70    162.77 o 
  -8   4  17      359.67      251.24     82.72 o 
  -7   4  17      304.18      440.10     91.06 o 
  -6   4  17      521.59      414.89     97.16 o 
  -5   4  17      172.85      236.15     31.47 o 
  -4   4  17      117.61      135.89     44.59 o 
  -3   4  17     1567.67     1632.43    112.64 o 
  -2   4  17      314.06      425.80    116.77 o 
  -1   4  17     1224.56     1309.53    154.61 o 
   0   4  17     1227.01     1106.66    195.26 o 
   1   4  17     1223.82     1289.18    137.65 o 
   2   4  17      314.71      355.04    101.90 o 
   3   4  17     1562.18     1728.60    125.69 o 
   4   4  17      119.97      190.64     93.80 o 
   5   4  17      170.38      215.06     48.82 o 
   6   4  17      514.74      430.73     70.83 o 
   7   4  17      306.20      157.97     51.39 o 
   8   4  17      358.94      321.16    100.76 o 
   9   4  17      147.83      185.10    104.56 o 
  -9   5  17      138.05      151.32    261.83 o 
  -8   5  17       95.07       48.30     40.68 o 
  -7   5  17      472.52      332.76     54.12 o 
  -6   5  17      651.87      553.56    215.68 o 
  -5   5  17       65.95       40.26     55.00 o 
  -4   5  17     1009.81      944.59     73.61 o 
  -3   5  17      572.38      526.10     68.86 o 
  -2   5  17      741.72      763.57     85.70 o 
  -1   5  17     1082.13     1206.54     90.69 o 
   0   5  17     2886.07     2819.44    190.84 o 
   1   5  17     1077.49     1212.56    131.78 o 
   2   5  17      750.16     1022.25    107.98 o 
   3   5  17      581.52      887.25    102.15 o 
   4   5  17     1017.89     1175.07    117.73 o 
   5   5  17       65.54      -33.00     57.23 o 
   6   5  17      650.04      611.70     73.98 o 
   7   5  17      473.75      338.10     67.33 o 
   8   5  17       95.90      163.14    104.24 o 
   9   5  17      137.43      153.90    109.08 o 
  -9   6  17       55.79      209.68    222.87 o 
  -8   6  17       11.10     -105.85    143.97 o 
  -7   6  17      378.04      304.16     46.00 o 
  -6   6  17      155.83      122.63     65.62 o 
  -5   6  17      123.37       29.83     68.94 o 
  -4   6  17      277.13      155.77     45.93 o 
  -3   6  17     2063.95     1936.94    152.90 o 
  -2   6  17       68.11       71.32     58.95 o 
  -1   6  17     1345.63     1417.02     90.72 o 
   0   6  17      996.44     1081.65    124.21 o 
   1   6  17     1339.82     1506.52    116.92 o 
   2   6  17       70.04       96.42     58.13 o 
   3   6  17     2061.49     2250.84    146.38 o 
   4   6  17      280.93      316.62     77.73 o 
   5   6  17      124.32      172.15     49.95 o 
   6   6  17      156.19      198.73     60.02 o 
   7   6  17      383.10      389.74     79.93 o 
   8   6  17       10.91      -24.33     93.89 o 
   9   6  17       55.73      344.18    104.45 o 
  -9   7  17      211.64      420.75    458.70 o 
  -8   7  17       21.60       86.80    307.24 o 
  -7   7  17      639.53      672.30    198.33 o 
  -6   7  17      559.47      462.32    116.66 o 
  -5   7  17      107.70       94.39     50.45 o 
  -4   7  17      173.57      139.86     38.24 o 
  -3   7  17      425.34      380.51     47.68 o 
  -2   7  17      726.99      725.67     87.54 o 
  -1   7  17      984.17     1092.35    148.27 o 
   0   7  17      738.20      607.57     96.90 o 
   1   7  17      974.67      926.77     85.86 o 
   2   7  17      727.90      771.61     98.05 o 
   3   7  17      430.64      476.44    100.04 o 
   4   7  17      170.38      190.38     48.50 o 
   5   7  17      108.57      103.60     46.51 o 
   6   7  17      563.99      667.74     92.35 o 
   7   7  17      638.94      662.84     82.98 o 
   8   7  17       20.70        4.12     50.90 o 
   9   7  17      211.62      228.87    130.26 o 
  -8   8  17      163.11      155.62    200.55 o 
  -7   8  17      263.02      399.87    212.83 o 
  -6   8  17      247.52      277.55    169.02 o 
  -5   8  17       82.71       54.82     28.26 o 
  -4   8  17      780.82      693.72     95.61 o 
  -3   8  17      751.05      707.31     57.19 o 
  -2   8  17      358.08      435.51    107.56 o 
  -1   8  17      834.01      864.36     93.41 o 
   0   8  17      226.55      253.14     82.04 o 
   1   8  17      828.76     1018.61     96.56 o 
   2   8  17      360.52      319.61     99.45 o 
   3   8  17      747.46      711.31     76.26 o 
   4   8  17      787.25      861.21     59.22 o 
   5   8  17       83.49       92.05     63.75 o 
   6   8  17      248.75      283.08     68.72 o 
   7   8  17      267.16      217.70     92.03 o 
   8   8  17      163.24      172.73     74.98 o 
  -8   9  17       84.45      153.78    192.99 o 
  -7   9  17      213.07      134.74    160.10 o 
  -6   9  17      319.76      493.42    233.10 o 
  -5   9  17      536.37      682.36    202.98 o 
  -4   9  17      484.22      408.21     38.63 o 
  -3   9  17      169.89      240.05     52.18 o 
  -2   9  17      160.63      125.40     55.29 o 
  -1   9  17      448.06      476.91     80.90 o 
   0   9  17      192.00      212.44     66.00 o 
   1   9  17      446.35      515.65    100.01 o 
   2   9  17      160.30      191.62    111.97 o 
   3   9  17      168.07      315.69     93.04 o 
   4   9  17      476.85      676.32     86.28 o 
   5   9  17      536.49      676.36     86.62 o 
   6   9  17      320.82      317.10     74.74 o 
   7   9  17      212.85      137.52     70.69 o 
   8   9  17       82.51      113.35     67.63 o 
  -7  10  17      136.39      347.55    168.57 o 
  -6  10  17       57.50      177.89    162.27 o 
  -5  10  17      237.09      145.38    224.00 o 
  -4  10  17      402.34      355.62    133.51 o 
  -3  10  17      152.64      226.21     69.19 o 
  -2  10  17      976.06      876.97    104.89 o 
  -1  10  17      387.31      427.16     83.72 o 
   0  10  17       60.63      181.18     60.11 o 
   1  10  17      387.73      493.88    113.22 o 
   2  10  17      978.96      930.92    116.20 o 
   3  10  17      152.10      117.88     73.52 o 
   4  10  17      406.05      297.36     65.26 o 
   5  10  17      233.79      308.84     82.21 o 
   6  10  17       58.35      143.38     80.01 o 
   7  10  17      137.73      166.65     64.05 o 
  -7  11  17      123.46       32.62    372.15 o 
  -6  11  17       68.36      114.53    152.22 o 
  -5  11  17      539.74      593.09    241.56 o 
  -4  11  17      230.76      173.24    120.70 o 
  -3  11  17        4.59       -8.44     51.99 o 
  -2  11  17      335.38      209.86     57.62 o 
  -1  11  17      455.13      446.82     57.68 o 
   0  11  17        0.41       -2.41     40.58 o 
   1  11  17      451.48      557.23    101.39 o 
   2  11  17      336.30      489.65     78.52 o 
   3  11  17        4.35       -3.70     62.12 o 
   4  11  17      230.24      206.86     74.02 o 
   5  11  17      537.75      765.31     89.58 o 
   6  11  17       66.91       62.80     71.57 o 
   7  11  17      124.11      178.90     83.52 o 
  -6  12  17       61.09       33.23    133.87 o 
  -5  12  17      113.13       45.52    166.76 o 
  -4  12  17      276.76      312.19     85.90 o 
  -3  12  17      295.55      218.04    101.11 o 
  -2  12  17      678.16      858.06    175.10 o 
  -1  12  17      230.74      208.49     60.90 o 
   0  12  17       18.99      134.79     51.86 o 
   1  12  17      230.33      210.29     52.72 o 
   2  12  17      677.71      696.53     77.71 o 
   3  12  17      294.95      403.80     87.85 o 
   4  12  17      277.14      322.52     89.25 o 
   5  12  17      113.79       84.82     61.82 o 
   6  12  17       60.98       -4.40     52.36 o 
  -5  13  17      448.41      503.97    350.18 o 
  -4  13  17       80.72      112.41    146.77 o 
  -3  13  17      112.57      -54.10     96.74 o 
  -2  13  17      358.62      318.49     83.89 o 
  -1  13  17      339.56      273.25     85.64 o 
   0  13  17      378.78      280.44     74.15 o 
   1  13  17      338.67      326.20     51.15 o 
   2  13  17      357.30      340.55     61.80 o 
   3  13  17      114.28      139.38     56.03 o 
   4  13  17       79.73       84.44     63.38 o 
   5  13  17      446.39      406.73     81.52 o 
  -4  14  17      417.35      567.21    338.86 o 
  -3  14  17      100.95      143.11     74.70 o 
  -2  14  17      325.67      271.95     89.95 o 
  -1  14  17       53.66       92.84     71.39 o 
   0  14  17      159.21       99.54     54.83 o 
   1  14  17       52.45       14.61     52.73 o 
   2  14  17      325.10      321.51     56.67 o 
   3  14  17      101.10       95.53     59.89 o 
   4  14  17      415.90      328.82     82.03 o 
  -2  15  17      156.57      133.41    106.33 o 
  -1  15  17       68.93       27.56    129.48 o 
   0  15  17      377.02      488.29     95.00 o 
   1  15  17       68.59      172.43     52.66 o 
   2  15  17      158.19       78.23     77.61 o 
   0   0  18     1063.62     1317.27    185.41 o 
   1   0  18      459.28      461.40    101.88 o 
   2   0  18       23.77       31.03     91.11 o 
   3   0  18      698.66      712.09    107.05 o 
   4   0  18      316.61      324.37     95.00 o 
   5   0  18        6.89      -14.77     74.33 o 
   6   0  18      662.91      550.64    111.82 o 
   7   0  18      592.36      449.85    126.03 o 
   8   0  18        1.94      -28.01     64.19 o 
   9   0  18      301.19      490.39    116.97 o 
  -9   1  18      105.33      270.00    125.76 o 
  -8   1  18      371.59      383.84    112.74 o 
  -7   1  18      634.91      446.97    119.42 o 
  -6   1  18      675.68      687.60     86.96 o 
  -5   1  18      180.39      167.88     99.77 o 
  -4   1  18      784.47      816.53     97.08 o 
  -3   1  18     1644.74     1763.70    213.46 o 
  -2   1  18      469.27      420.35    110.34 o 
  -1   1  18     1490.86     1656.14    161.79 o 
   0   1  18      378.93      318.79    140.52 o 
   1   1  18     1489.15     1667.90    205.84 o 
   2   1  18      468.30      384.76    102.37 o 
   3   1  18     1644.04     1766.03    134.06 o 
   4   1  18      781.67      705.09    119.83 o 
   5   1  18      177.94      163.57    123.71 o 
   6   1  18      676.76      573.03     85.10 o 
   7   1  18      633.73      713.65    104.80 o 
   8   1  18      372.41      213.84    102.86 o 
   9   1  18      105.23       47.04     76.78 o 
  -9   2  18      154.83       51.67     60.77 o 
  -8   2  18       50.63       62.04     59.57 o 
  -7   2  18      448.70      449.81    103.35 o 
  -6   2  18      487.61      596.17     76.55 o 
  -5   2  18      376.16      344.26     58.11 o 
  -4   2  18     1204.13     1203.19    120.40 o 
  -3   2  18      458.95      343.97    116.59 o 
  -2   2  18      170.54      179.22     81.54 o 
  -1   2  18      199.91      182.67     99.58 o 
   0   2  18     1592.03     1696.49    139.72 o 
   1   2  18      202.09      200.48     91.53 o 
   2   2  18      167.03      149.88     98.01 o 
   3   2  18      461.80      394.66    116.43 o 
   4   2  18     1203.29     1310.42    132.92 o 
   5   2  18      373.89      368.80     79.50 o 
   6   2  18      487.39      429.72    112.41 o 
   7   2  18      453.26      347.14     95.38 o 
   8   2  18       50.42       61.62    100.96 o 
   9   2  18      153.58      127.63     64.65 o 
  -9   3  18      173.54      200.66    129.99 o 
  -8   3  18      465.98      423.81    132.53 o 
  -7   3  18      567.46      548.93    110.39 o 
  -6   3  18      334.39      297.28     93.21 o 
  -5   3  18       57.09       66.64     28.33 o 
  -4   3  18      427.38      480.69     46.18 o 
  -3   3  18      615.21      495.12     97.58 o 
  -2   3  18      215.58      244.75    118.62 o 
  -1   3  18     1289.19     1313.91    146.15 o 
   0   3  18      284.83      501.59    131.25 o 
   1   3  18     1285.77     1360.10    127.57 o 
   2   3  18      213.58       88.77     80.75 o 
   3   3  18      613.42      708.37    132.42 o 
   4   3  18      426.27      341.64    140.07 o 
   5   3  18       58.97       76.28     64.47 o 
   6   3  18      335.29      305.43     60.43 o 
   7   3  18      565.06      584.13    133.88 o 
   8   3  18      467.44      539.73    100.87 o 
   9   3  18      173.07      174.61    173.31 o 
  -9   4  18       26.77       -3.09    194.50 o 
  -8   4  18      239.30      155.79     96.66 o 
  -7   4  18       89.81       21.29     70.56 o 
  -6   4  18      194.97       11.52     82.24 o 
  -5   4  18      262.68      231.00    113.29 o 
  -4   4  18      224.51      162.36     48.02 o 
  -3   4  18      725.79      730.01     78.95 o 
  -2   4  18      866.42      887.73    130.49 o 
  -1   4  18      771.91      933.77    165.18 o 
   0   4  18      301.85      221.12    133.27 o 
   1   4  18      769.43      795.89    135.12 o 
   2   4  18      857.52      944.18    133.27 o 
   3   4  18      731.51      855.55    135.59 o 
   4   4  18      227.65      227.80     90.46 o 
   5   4  18      261.77      264.50     48.64 o 
   6   4  18      194.05      120.43     40.10 o 
   7   4  18       91.04      104.39     90.46 o 
   8   4  18      241.60      251.11    125.66 o 
   9   4  18       27.05      176.77    151.10 o 
  -8   5  18      414.53      557.78    266.63 o 
  -7   5  18       44.09       12.00     50.68 o 
  -6   5  18      340.57      300.97     54.67 o 
  -5   5  18      657.42      566.83     77.18 o 
  -4   5  18      164.74      141.46     48.05 o 
  -3   5  18       11.20       62.78     50.15 o 
  -2   5  18     1188.29     1403.05    112.28 o 
  -1   5  18      622.32      746.48     75.06 o 
   0   5  18       32.56        1.30     95.73 o 
   1   5  18      622.14      841.83    107.38 o 
   2   5  18     1185.20     1254.58    116.79 o 
   3   5  18       10.39      -27.25     86.79 o 
   4   5  18      166.63      147.55     91.62 o 
   5   5  18      662.28      728.24     69.36 o 
   6   5  18      342.38      305.26     74.20 o 
   7   5  18       44.88       25.92     45.67 o 
   8   5  18      416.09      468.72    164.14 o 
  -8   6  18      407.08      199.85    208.97 o 
  -7   6  18       25.68     -119.02    239.00 o 
  -6   6  18      290.21      210.62     68.18 o 
  -5   6  18      738.76      591.70    268.36 o 
  -4   6  18      361.25      448.40     96.00 o 
  -3   6  18      596.22      583.99     69.00 o 
  -2   6  18      838.13      895.47     94.74 o 
  -1   6  18      904.07     1002.46     96.42 o 
   0   6  18        4.43       76.65     73.70 o 
   1   6  18      905.49     1019.40     88.61 o 
   2   6  18      832.64      937.91     86.44 o 
   3   6  18      593.42      547.22     90.43 o 
   4   6  18      363.02      375.77     75.09 o 
   5   6  18      747.85      914.93     96.46 o 
   6   6  18      288.07      242.41     50.59 o 
   7   6  18       25.17       51.72     57.04 o 
   8   6  18      412.70      373.90    155.05 o 
  -8   7  18      318.47      261.32    234.34 o 
  -7   7  18      374.24      362.42    323.81 o 
  -6   7  18      437.15      583.11    194.06 o 
  -5   7  18      699.61      654.74     86.22 o 
  -4   7  18      526.91      617.07    116.66 o 
  -3   7  18      199.46      140.33     42.92 o 
  -2   7  18      758.54      790.04    100.51 o 
  -1   7  18      175.06      154.15     67.81 o 
   0   7  18       29.80      102.45     63.05 o 
   1   7  18      174.60      225.48     66.70 o 
   2   7  18      755.34      984.27    145.43 o 
   3   7  18      198.38      223.40     67.22 o 
   4   7  18      532.67      302.67     82.86 o 
   5   7  18      699.66      613.10     59.42 o 
   6   7  18      439.08      407.93    119.92 o 
   7   7  18      377.57      393.56     83.84 o 
   8   7  18      322.07      241.12    132.67 o 
  -7   8  18      145.84      174.99    200.22 o 
  -6   8  18      292.47      415.78    171.38 o 
  -5   8  18      203.76      220.62    161.17 o 
  -4   8  18      543.53      576.20     72.17 o 
  -3   8  18      114.35       94.93     39.33 o 
  -2   8  18      657.94      685.12     79.95 o 
  -1   8  18      479.73      610.10    111.85 o 
   0   8  18      793.47      828.09    131.26 o 
   1   8  18      476.36      427.14     98.45 o 
   2   8  18      660.33      655.66    139.77 o 
   3   8  18      112.38      112.37     61.76 o 
   4   8  18      547.35      583.67     62.28 o 
   5   8  18      202.12      227.94     85.27 o 
   6   8  18      292.83      198.06     59.91 o 
   7   8  18      144.53      139.87     69.34 o 
  -7   9  18      638.57      523.31    378.39 o 
  -6   9  18      271.78      211.59    187.41 o 
  -5   9  18      167.04      182.33    166.92 o 
  -4   9  18      434.56      378.32     58.85 o 
  -3   9  18      377.92      275.04     68.03 o 
  -2   9  18      204.50      175.07     56.72 o 
  -1   9  18      298.69      195.95     56.85 o 
   0   9  18      285.63      216.97     85.56 o 
   1   9  18      301.74      144.46     92.51 o 
   2   9  18      205.93      209.57     97.61 o 
   3   9  18      379.40      409.23     90.25 o 
   4   9  18      440.48      578.27     93.67 o 
   5   9  18      167.28      149.49     76.03 o 
   6   9  18      273.21      262.49     61.30 o 
   7   9  18      637.78      659.56    129.10 o 
  -6  10  18      237.34      185.61    239.20 o 
  -5  10  18       56.16      -35.47    142.84 o 
  -4  10  18      312.27      193.19    136.14 o 
  -3  10  18      506.91      450.20    208.62 o 
  -2  10  18      158.69      115.87     53.42 o 
  -1  10  18      329.79      302.50     65.52 o 
   0  10  18     1069.67     1001.72    130.17 o 
   1  10  18      331.50      253.66     84.15 o 
   2  10  18      161.03      111.21     72.35 o 
   3  10  18      501.71      650.61     86.93 o 
   4  10  18      313.76      252.73     76.51 o 
   5  10  18       56.09       -0.13     51.66 o 
   6  10  18      239.51      281.95     71.32 o 
  -6  11  18      288.09      371.88    255.98 o 
  -5  11  18       23.29       91.87    261.64 o 
  -4  11  18      215.09      171.38    310.90 o 
  -3  11  18      188.90      175.80    109.18 o 
  -2  11  18       50.81       73.63     32.12 o 
  -1  11  18       58.21       98.65     56.84 o 
   0  11  18      257.86      188.28     66.52 o 
   1  11  18       57.86      160.31     52.16 o 
   2  11  18       50.55        4.52     51.94 o 
   3  11  18      192.76      163.75     60.43 o 
   4  11  18      214.33      322.47     73.82 o 
   5  11  18       22.93       56.06     58.96 o 
   6  11  18      290.76      319.29    118.46 o 
  -5  12  18       24.61      -28.97    136.83 o 
  -4  12  18       82.89      102.52    535.26 o 
  -3  12  18      220.67      238.63    113.68 o 
  -2  12  18       93.57       25.51     70.72 o 
  -1  12  18      171.19      123.01     56.25 o 
   0  12  18      324.47      276.46     52.82 o 
   1  12  18      171.04      212.67     52.61 o 
   2  12  18       94.16      197.08     62.26 o 
   3  12  18      222.26      203.93     64.22 o 
   4  12  18       81.02      201.00     70.70 o 
   5  12  18       24.75       18.37     69.41 o 
  -4  13  18      143.72       78.16    212.71 o 
  -3  13  18      383.09      275.49    148.88 o 
  -2  13  18      203.29      192.32     75.67 o 
  -1  13  18      119.96        3.44     74.00 o 
   0  13  18      201.91      114.49     42.50 o 
   1  13  18      121.10       67.12     46.98 o 
   2  13  18      203.47      213.10     59.26 o 
   3  13  18      385.06      404.19     66.14 o 
   4  13  18      144.20       47.40     56.96 o 
  -2  14  18      124.02       30.43    112.10 o 
  -1  14  18      246.09      185.45     86.93 o 
   0  14  18      119.00      172.56     89.16 o 
   1  14  18      247.29      161.30     55.89 o 
   2  14  18      124.87       83.21     55.03 o 
   1   0  19      647.41      594.88    124.49 o 
   2   0  19       87.38      126.71    123.05 o 
   3   0  19        4.71       -8.05     75.02 o 
   4   0  19      514.58      527.02     94.70 o 
   5   0  19      774.08      769.45    139.61 o 
   6   0  19       39.24       49.82     59.85 o 
   7   0  19       26.70       51.83     87.76 o 
   8   0  19      299.47      357.61    122.06 o 
  -8   1  19      343.71      432.61    101.08 o 
  -7   1  19      150.62      154.22     91.40 o 
  -6   1  19       80.08       94.56     62.04 o 
  -5   1  19      257.46      272.41    105.00 o 
  -4   1  19     1382.20     1523.98    131.51 o 
  -3   1  19       90.93       79.17     92.51 o 
  -2   1  19     1270.68     1480.62    155.14 o 
  -1   1  19      673.35      765.01    134.34 o 
   0   1  19        0.40      -43.22    100.91 o 
   1   1  19      674.23      641.59    118.90 o 
   2   1  19     1271.96     1526.73    133.68 o 
   3   1  19       88.94      108.88     83.65 o 
   4   1  19     1383.57     1570.25    189.17 o 
   5   1  19      261.06      334.78    103.10 o 
   6   1  19       80.45      109.63     77.83 o 
   7   1  19      149.70      152.62     68.39 o 
   8   1  19      344.07      316.71    192.73 o 
  -8   2  19      158.13       49.54     83.57 o 
  -7   2  19      207.58      168.67     98.19 o 
  -6   2  19       76.34       66.31     58.45 o 
  -5   2  19      348.25      195.20     76.08 o 
  -4   2  19      136.37      141.71     69.50 o 
  -3   2  19      179.66      197.26    123.62 o 
  -2   2  19      221.81      241.23     93.52 o 
  -1   2  19      801.72     1062.04    119.01 o 
   0   2  19     1025.14     1120.88    143.24 o 
   1   2  19      800.70      850.07    151.42 o 
   2   2  19      222.58      233.75     97.22 o 
   3   2  19      182.28      309.22     89.75 o 
   4   2  19      136.20      135.35    113.97 o 
   5   2  19      345.85      412.56     90.72 o 
   6   2  19       76.17       51.50     47.76 o 
   7   2  19      206.26       44.80     75.34 o 
   8   2  19      155.77       82.31     77.96 o 
  -8   3  19      120.99      151.11    213.40 o 
  -7   3  19      293.88      246.49     90.03 o 
  -6   3  19      209.56      341.22     83.71 o 
  -5   3  19      105.61       64.74     25.91 o 
  -4   3  19      512.73      380.81     49.13 o 
  -3   3  19      932.88     1056.88    133.58 o 
  -2   3  19      799.45      758.23    122.10 o 
  -1   3  19      532.75      537.24    136.68 o 
   0   3  19      670.77      754.79    153.62 o 
   1   3  19      535.39      599.47    122.79 o 
   2   3  19      796.18      766.11    146.69 o 
   3   3  19      927.93      868.78    137.94 o 
   4   3  19      508.95      665.31    170.34 o 
   5   3  19      107.76      104.44     68.52 o 
   6   3  19      209.91      208.76     66.20 o 
   7   3  19      290.87      170.78     89.97 o 
   8   3  19      119.71       50.18     82.09 o 
  -8   4  19       42.40       50.80     50.47 o 
  -7   4  19      503.84      353.91     76.17 o 
  -6   4  19      571.30      676.87    172.88 o 
  -5   4  19      251.58      257.98     98.47 o 
  -4   4  19      382.98      293.58     58.62 o 
  -3   4  19      452.96      489.53     71.33 o 
  -2   4  19      387.85      366.60    117.34 o 
  -1   4  19      265.56      300.54    131.71 o 
   0   4  19     1436.83     1708.54    136.46 o 
   1   4  19      263.75      272.29     88.87 o 
   2   4  19      389.99      279.46    102.31 o 
   3   4  19      450.08      399.67    106.25 o 
   4   4  19      387.05      643.18    131.86 o 
   5   4  19      253.29      155.14     51.02 o 
   6   4  19      574.21      427.08     65.70 o 
   7   4  19      503.28      380.76     90.91 o 
   8   4  19       42.55       58.21    127.69 o 
  -8   5  19       47.84     -137.05    137.05 o 
  -7   5  19      396.28      223.51     90.91 o 
  -6   5  19      647.99      622.21    111.66 o 
  -5   5  19      250.34      134.63     59.24 o 
  -4   5  19      360.78      378.68     67.55 o 
  -3   5  19     1227.39     1228.01     90.89 o 
  -2   5  19      130.98       94.08     80.67 o 
  -1   5  19      137.09      129.96     70.75 o 
   0   5  19      768.27      903.49    177.39 o 
   1   5  19      135.37      183.65     88.10 o 
   2   5  19      130.44      160.93    107.63 o 
   3   5  19     1228.83     1334.94    143.13 o 
   4   5  19      364.59      515.00     81.69 o 
   5   5  19      251.03      209.22     54.05 o 
   6   5  19      646.01      593.38     71.75 o 
   7   5  19      398.47      360.81    145.51 o 
   8   5  19       47.01       82.88    102.18 o 
  -7   6  19      431.00      871.48    389.13 o 
  -6   6  19      490.15      437.47    105.62 o 
  -5   6  19      104.35       55.91     45.65 o 
  -4   6  19      368.91      405.54     55.72 o 
  -3   6  19      515.18      500.28     73.76 o 
  -2   6  19      509.24      475.03    100.81 o 
  -1   6  19      224.13      236.46     58.63 o 
   0   6  19      985.95     1259.47    153.74 o 
   1   6  19      220.59      158.97     75.62 o 
   2   6  19      511.86      651.12    103.61 o 
   3   6  19      509.12      739.35    107.37 o 
   4   6  19      368.01      595.63    132.20 o 
   5   6  19      103.49       99.95     61.82 o 
   6   6  19      498.25      545.08     86.46 o 
   7   6  19      428.30      380.80    158.66 o 
  -7   7  19      319.30      189.72    217.82 o 
  -6   7  19      297.03       18.72    212.47 o 
  -5   7  19       22.43       -3.71     57.10 o 
  -4   7  19      124.84       86.50     74.28 o 
  -3   7  19      819.27      754.07    116.46 o 
  -2   7  19      152.79      104.54     72.88 o 
  -1   7  19      303.92      308.54     84.66 o 
   0   7  19      329.97      358.94     87.52 o 
   1   7  19      301.77      367.07     68.95 o 
   2   7  19      150.71       73.46     65.43 o 
   3   7  19      822.60      984.65     92.63 o 
   4   7  19      122.86       71.94     55.66 o 
   5   7  19       22.07       53.78     53.03 o 
   6   7  19      293.43      196.02     86.65 o 
   7   7  19      320.71      232.30     76.56 o 
  -7   8  19       93.18      176.59    180.08 o 
  -6   8  19      157.33      158.45    471.35 o 
  -5   8  19       20.84      375.69    310.90 o 
  -4   8  19      315.10      156.31     94.50 o 
  -3   8  19      262.78      314.40     54.88 o 
  -2   8  19      150.99      103.51     78.62 o 
  -1   8  19      609.89      742.04    145.10 o 
   0   8  19      770.58      789.53     98.69 o 
   1   8  19      608.18      867.29    164.61 o 
   2   8  19      153.28      164.09     87.58 o 
   3   8  19      260.71      284.54     69.40 o 
   4   8  19      316.76      319.87     52.27 o 
   5   8  19       21.57      -28.80     90.59 o 
   6   8  19      158.71      213.37     80.56 o 
   7   8  19       92.53       33.57     68.74 o 
  -6   9  19       73.16      107.49    169.77 o 
  -5   9  19      376.33      689.71    306.91 o 
  -4   9  19      559.30      567.68    218.36 o 
  -3   9  19      231.27      166.36     52.44 o 
  -2   9  19      302.74      276.24     85.06 o 
  -1   9  19       82.13      -36.68     57.36 o 
   0   9  19       22.31      -47.01     56.56 o 
   1   9  19       82.39      194.07    100.03 o 
   2   9  19      299.49      320.29    150.32 o 
   3   9  19      233.61      287.57     90.03 o 
   4   9  19      555.71      663.08     82.97 o 
   5   9  19      375.25      333.90     93.55 o 
   6   9  19       72.43      109.42     59.52 o 
  -5  10  19      410.84      425.76    237.77 o 
  -4  10  19      270.96      629.79    306.24 o 
  -3  10  19       60.47       56.47     71.14 o 
  -2  10  19      228.08       67.17     70.35 o 
  -1  10  19      409.08      329.61    102.84 o 
   0  10  19      195.09      247.09     67.48 o 
   1  10  19      407.02      473.63    120.96 o 
   2  10  19      227.86      137.04     88.57 o 
   3  10  19       58.53      -12.42     74.85 o 
   4  10  19      273.62      213.32    100.02 o 
   5  10  19      409.41      402.42     86.49 o 
  -4  11  19      334.17      449.77    199.19 o 
  -3  11  19       43.89       13.63     92.49 o 
  -2  11  19      428.77      624.81    129.90 o 
  -1  11  19      251.40      229.91     79.11 o 
   0  11  19        0.50      -53.31     55.46 o 
   1  11  19      253.11       39.29     82.69 o 
   2  11  19      426.50      607.65     86.64 o 
   3  11  19       43.65      144.37     62.30 o 
   4  11  19      334.59      346.53     77.16 o 
   5  11  19      375.77      240.32     97.80 o 
  -4  12  19       48.38     -140.47    344.19 o 
  -3  12  19       68.08       88.96     91.42 o 
  -2  12  19      414.99      138.13     84.55 o 
  -1  12  19      377.93      510.73    123.20 o 
   0  12  19       18.78       -3.08     61.71 o 
   1  12  19      376.19      304.45     86.06 o 
   2  12  19      415.37      423.43     74.80 o 
   3  12  19       67.87       85.10     65.01 o 
   4  12  19       48.34       67.10     89.19 o 
  -2  13  19      305.84      419.28     85.64 o 
  -1  13  19      212.86      139.96     86.11 o 
   0  13  19       61.43       71.20     41.89 o 
   1  13  19      212.31      182.50     68.91 o 
   2  13  19      304.29      291.63     69.48 o 
   0   0  20      644.85      601.56    342.53 o 
   1   0  20       34.72       75.37    119.02 o 
   2   0  20      111.77      146.81     84.16 o 
   3   0  20      583.92      639.49    108.86 o 
   4   0  20      480.00      407.96    104.09 o 
   5   0  20      194.98      224.58     97.39 o 
   6   0  20      532.41      480.92     93.70 o 
   7   0  20      150.71      220.62     82.91 o 
   8   0  20        2.02       52.76    109.55 o 
  -8   1  20       39.33      -11.14    106.08 o 
  -7   1  20      618.48      431.37    133.87 o 
  -6   1  20      107.68       92.90     76.10 o 
  -5   1  20       58.98      167.37    110.53 o 
  -4   1  20      228.49      137.82     75.90 o 
  -3   1  20     1158.24     1303.81    147.79 o 
  -2   1  20      228.24      295.62    120.40 o 
  -1   1  20      402.13      426.65    109.70 o 
   0   1  20      323.17      343.91     99.99 o 
   1   1  20      401.78      339.99    107.56 o 
   2   1  20      228.87      329.71    123.51 o 
   3   1  20     1165.21     1438.74    134.77 o 
   4   1  20      227.82      166.49     93.31 o 
   5   1  20       58.04       86.92    115.25 o 
   6   1  20      108.86       44.31     65.32 o 
   7   1  20      617.75      574.90    102.21 o 
   8   1  20       39.30       13.22    139.32 o 
  -8   2  20       28.67     -105.85    414.76 o 
  -7   2  20       59.87       51.20     75.80 o 
  -6   2  20      427.60      414.80     84.39 o 
  -5   2  20      459.42      352.83    112.85 o 
  -4   2  20      906.04      904.21    184.30 o 
  -3   2  20      452.02      385.82    112.01 o 
  -2   2  20       96.01      224.25     86.48 o 
  -1   2  20       55.43      120.52     84.73 o 
   0   2  20      441.26      494.51    125.25 o 
   1   2  20       55.56       27.87     80.22 o 
   2   2  20       99.38       26.52     83.07 o 
   3   2  20      451.22      330.93    128.26 o 
   4   2  20      910.80     1022.16    216.76 o 
   5   2  20      456.17      436.19     97.82 o 
   6   2  20      428.13      336.63     99.60 o 
   7   2  20       60.80      -18.18    117.52 o 
   8   2  20       28.76       36.62    139.14 o 
  -7   3  20      179.79      175.45     92.30 o 
  -6   3  20      314.14      360.39     72.76 o 
  -5   3  20       31.42       44.33     89.72 o 
  -4   3  20       35.96       -0.77     46.08 o 
  -3   3  20      644.74      605.80    127.18 o 
  -2   3  20      681.88      480.04    117.60 o 
  -1   3  20      520.20      504.71    112.41 o 
   0   3  20       75.84       95.04    105.54 o 
   1   3  20      522.99      611.18    160.29 o 
   2   3  20      686.33      635.02    118.67 o 
   3   3  20      649.70      717.57    125.50 o 
   4   3  20       35.02        1.23     74.59 o 
   5   3  20       30.97       21.16     40.53 o 
   6   3  20      314.14      206.04     93.84 o 
   7   3  20      177.93       53.07     65.77 o 
  -7   4  20      104.93        2.34     50.70 o 
  -6   4  20       74.57      114.74     83.04 o 
  -5   4  20      579.33      448.08    122.40 o 
  -4   4  20       99.56      133.08     50.22 o 
  -3   4  20      237.02      162.10     81.86 o 
  -2   4  20      206.73      191.53     82.78 o 
  -1   4  20      488.79      539.96    144.44 o 
   0   4  20        6.68       -5.58     85.40 o 
   1   4  20      486.42      751.45    116.75 o 
   2   4  20      208.67      216.89    109.41 o 
   3   4  20      236.76      316.75     87.88 o 
   4   4  20      100.47      203.65     88.61 o 
   5   4  20      574.47      480.61     91.59 o 
   6   4  20       76.39       22.50     63.70 o 
   7   4  20      104.32       99.68     60.57 o 
  -7   5  20       58.88     -133.54    142.32 o 
  -6   5  20      325.80      232.94     89.66 o 
  -5   5  20      109.62       76.81     83.66 o 
  -4   5  20      163.57      217.83     97.73 o 
  -3   5  20      119.87       55.16     68.78 o 
  -2   5  20      878.81     1016.65     95.47 o 
  -1   5  20      692.81      867.55    122.11 o 
   0   5  20        2.25       82.69     85.55 o 
   1   5  20      692.29      778.20    109.17 o 
   2   5  20      883.00     1095.04    179.56 o 
   3   5  20      120.48      240.30     77.12 o 
   4   5  20      161.20      124.65    104.80 o 
   5   5  20      106.26      107.44     45.59 o 
   6   5  20      323.28      201.82     50.69 o 
   7   5  20       59.72      -11.13     87.42 o 
  -7   6  20       60.29      430.74    434.73 o 
  -6   6  20        3.41      132.79    141.36 o 
  -5   6  20     1104.28      800.66    265.45 o 
  -4   6  20       46.10       -4.66     57.94 o 
  -3   6  20      144.34      189.61     72.81 o 
  -2   6  20      197.14      226.62     90.34 o 
  -1   6  20      460.61      535.09     85.73 o 
   0   6  20        6.71       67.85     74.18 o 
   1   6  20      460.43      374.66     79.19 o 
   2   6  20      198.63      159.55     84.39 o 
   3   6  20      142.73       75.69     65.39 o 
   4   6  20       46.13      130.07     64.80 o 
   5   6  20     1104.09     1197.53     98.97 o 
   6   6  20        3.18      -45.48     45.48 o 
   7   6  20       61.45       29.57    152.13 o 
  -6   7  20      171.86       46.63    166.88 o 
  -5   7  20       99.25      263.83    211.40 o 
  -4   7  20      363.70      380.25    140.42 o 
  -3   7  20       42.59       83.45     80.24 o 
  -2   7  20      482.39      338.02    105.56 o 
  -1   7  20      269.61      200.52     64.50 o 
   0   7  20      124.82      102.20     79.32 o 
   1   7  20      267.16      286.07     74.73 o 
   2   7  20      485.19      533.49     93.73 o 
   3   7  20       41.61       81.27     61.79 o 
   4   7  20      364.55      217.68     90.62 o 
   5   7  20       99.82      161.56     66.43 o 
   6   7  20      169.55       94.52     75.74 o 
  -6   8  20      161.83      333.54    180.23 o 
  -5   8  20      382.48      350.52    324.22 o 
  -4   8  20      120.60      133.69    154.02 o 
  -3   8  20      105.47       58.33     46.91 o 
  -2   8  20      261.88      260.40     83.14 o 
  -1   8  20      283.03      230.36     64.51 o 
   0   8  20       71.93      101.09     79.87 o 
   1   8  20      284.30      281.30     88.45 o 
   2   8  20      260.31      127.93    112.90 o 
   3   8  20      106.15       69.52     60.39 o 
   4   8  20      121.85       27.53     55.86 o 
   5   8  20      380.88      476.63     78.21 o 
   6   8  20      160.92      147.14    111.37 o 
  -5   9  20      133.35     -142.47    290.26 o 
  -4   9  20      139.43       92.51    174.77 o 
  -3   9  20      697.62      622.81    119.83 o 
  -2   9  20      283.92      342.57     90.34 o 
  -1   9  20      234.07      233.07     80.14 o 
   0   9  20      577.95      643.18    113.87 o 
   1   9  20      233.73      189.88     94.97 o 
   2   9  20      283.56      264.71    111.11 o 
   3   9  20      697.70      867.68    128.40 o 
   4   9  20      139.97      133.20     66.67 o 
   5   9  20      135.10      208.56     91.48 o 
  -4  10  20      328.66      589.18    581.20 o 
  -3  10  20      176.36       89.12     97.27 o 
  -2  10  20      260.89      220.07     79.01 o 
  -1  10  20      158.77      105.54     66.82 o 
   0  10  20      264.60      118.57     75.45 o 
   1  10  20      159.46      142.60     80.17 o 
   2  10  20      260.78      190.74     82.17 o 
   3  10  20      177.31      218.74     74.47 o 
   4  10  20      331.50      302.66    130.83 o 
  -3  11  20      504.11      225.22    138.61 o 
  -2  11  20       15.53       28.68     85.73 o 
  -1  11  20      182.47      167.06     64.60 o 
   0  11  20      744.89      721.76    135.67 o 
   1  11  20      180.79      234.18     74.92 o 
   2  11  20       14.98       16.32     81.20 o 
   3  11  20      510.30      448.06     75.33 o 
  -1  12  20       50.73      -70.23     70.54 o 
   0  12  20      464.07      487.91    176.15 o 
   1  12  20       50.93       40.99     52.71 o 
   1   0  21      378.74      342.72     99.60 o 
   2   0  21      102.88      191.84     89.10 o 
   3   0  21       45.08       22.56     73.93 o 
   4   0  21       26.91       67.65     80.18 o 
   5   0  21      856.80      798.14    179.02 o 
   6   0  21       34.79       42.86     67.79 o 
   7   0  21      166.74      337.79    144.42 o 
  -7   1  21      124.77      265.67     76.12 o 
  -6   1  21      165.70       86.45     76.96 o 
  -5   1  21        6.97       38.29     90.44 o 
  -4   1  21      746.58      610.71    107.39 o 
  -3   1  21       22.54      159.22     79.86 o 
  -2   1  21      410.45      390.81    175.62 o 
  -1   1  21       99.74      -38.44     91.65 o 
   0   1  21        0.67       55.85     98.00 o 
   1   1  21       99.28       97.55     89.86 o 
   2   1  21      411.76      401.79    107.13 o 
   3   1  21       22.15      -54.35     76.66 o 
   4   1  21      746.30      500.45    144.20 o 
   5   1  21        6.91       49.81     82.29 o 
   6   1  21      165.15      213.35     84.58 o 
   7   1  21      124.07      172.14     92.07 o 
  -7   2  21      206.54      162.56    108.91 o 
  -6   2  21      258.07      225.05     80.43 o 
  -5   2  21      508.39      420.23    129.62 o 
  -4   2  21      267.00      158.15     87.07 o 
  -3   2  21       18.21       77.02     81.97 o 
  -2   2  21      214.15      235.39    108.06 o 
  -1   2  21      298.01      277.96    116.29 o 
   0   2  21        0.83      -39.06     95.71 o 
   1   2  21      300.71      321.66    115.99 o 
   2   2  21      212.75      263.49    140.12 o 
   3   2  21       17.96       93.02     95.99 o 
   4   2  21      270.42      284.49    100.62 o 
   5   2  21      510.43      588.65    117.47 o 
   6   2  21      255.62      385.61    109.11 o 
   7   2  21      206.29      180.99     88.19 o 
  -6   3  21       54.76      129.40    107.08 o 
  -5   3  21        4.70       20.18     86.55 o 
  -4   3  21      329.79      183.03     76.10 o 
  -3   3  21      463.95      272.79    139.91 o 
  -2   3  21      351.43      239.42    108.48 o 
  -1   3  21      340.70      258.58    102.88 o 
   0   3  21      124.22      112.17     91.39 o 
   1   3  21      341.27      329.49    105.32 o 
   2   3  21      351.82      257.40    102.38 o 
   3   3  21      466.26      396.86    123.38 o 
   4   3  21      324.36      246.52     81.15 o 
   5   3  21        4.30       30.58     41.47 o 
   6   3  21       56.01       36.04     71.44 o 
  -6   4  21      660.78      553.92    113.99 o 
  -5   4  21      246.93      255.27     98.05 o 
  -4   4  21      569.77      540.03     66.07 o 
  -3   4  21      127.97      176.50     71.78 o 
  -2   4  21      163.06       83.94     62.75 o 
  -1   4  21       86.90      171.44     89.98 o 
   0   4  21      298.63      225.77     88.98 o 
   1   4  21       87.30      103.12    101.61 o 
   2   4  21      164.73      177.01     81.58 o 
   3   4  21      128.06      174.91     93.80 o 
   4   4  21      574.05      404.99     99.58 o 
   5   4  21      247.04      136.68     49.12 o 
   6   4  21      659.77      502.34    121.37 o 
  -6   5  21       49.85       19.43     74.07 o 
  -5   5  21      133.93      147.71     62.44 o 
  -4   5  21      176.52      134.31    111.51 o 
  -3   5  21      654.09      393.37     94.59 o 
  -2   5  21       85.52       91.74     51.68 o 
  -1   5  21      285.06      206.78     77.08 o 
   0   5  21       59.14       93.53     70.40 o 
   1   5  21      286.48      203.36     98.15 o 
   2   5  21       85.41      126.84    102.65 o 
   3   5  21      654.01      631.68    112.33 o 
   4   5  21      176.53      116.29     93.61 o 
   5   5  21      133.82      145.87     50.39 o 
   6   5  21       49.56       63.32     92.62 o 
  -6   6  21      475.16      336.20    307.57 o 
  -5   6  21        6.66       19.04     43.40 o 
  -4   6  21      269.43      231.06     88.18 o 
  -3   6  21      130.69       91.89     93.59 o 
  -2   6  21       66.70       86.12     51.19 o 
  -1   6  21        7.79       14.15     62.16 o 
   0   6  21      489.45      474.71    110.83 o 
   1   6  21        7.35      172.83     84.72 o 
   2   6  21       68.09       35.38     81.50 o 
   3   6  21      130.43      223.78     75.85 o 
   4   6  21      270.90      273.96     92.95 o 
   5   6  21        6.79      -26.47     98.75 o 
   6   6  21      476.66      318.51     69.28 o 
  -5   7  21        0.47       -7.23    374.48 o 
  -4   7  21       85.24      127.37     90.96 o 
  -3   7  21      598.20      526.72    115.41 o 
  -2   7  21       29.06        2.63     51.60 o 
  -1   7  21      351.85      366.85     84.20 o 
   0   7  21      131.52      119.95     69.35 o 
   1   7  21      353.47      329.84     80.12 o 
   2   7  21       29.25       -8.77     59.64 o 
   3   7  21      600.82      819.75     85.79 o 
   4   7  21       86.34       45.78     49.60 o 
   5   7  21        0.50       29.15     53.90 o 
  -4   8  21      205.72      148.59    203.37 o 
  -3   8  21       55.77       83.57     48.63 o 
  -2   8  21        5.95       44.34     58.64 o 
  -1   8  21      103.65      114.45     68.15 o 
   0   8  21      403.44      352.75     96.54 o 
   1   8  21      100.75      -18.56     66.41 o 
   2   8  21        5.88       93.99     86.56 o 
   3   8  21       55.53       29.07     59.68 o 
   4   8  21      203.82      297.15     83.84 o 
  -3   9  21      163.30      128.29    100.32 o 
  -2   9  21      320.02      244.72     67.64 o 
  -1   9  21      213.90      204.73     75.68 o 
   0   9  21       52.25       59.94     61.82 o 
   1   9  21      214.26      264.04    103.32 o 
   2   9  21      319.53      306.60    112.05 o 
   3   9  21      165.43      156.71     85.71 o 
   4   9  21       93.26      255.89    102.68 o 
  -2  10  21       95.76      176.33    104.45 o 
  -1  10  21      272.79      237.57     99.74 o 
   0  10  21       78.07       58.24     61.66 o 
   1  10  21      269.85      205.31    112.99 o 
   2  10  21       95.08      132.03     90.01 o 
   3  10  21       16.98       49.11     73.86 o 
   0  11  21       98.86      105.19     88.54 o 
   0   0  22     1210.71     1276.57    199.42 o 
   1   0  22       14.05      -13.39     75.86 o 
   2   0  22       65.16      107.44    121.99 o 
   3   0  22       56.93      -17.33     74.82 o 
   4   0  22      459.72      318.53    140.64 o 
   5   0  22        0.09       32.54     97.99 o 
   6   0  22      305.71      385.91    164.41 o 
  -6   1  22       33.98        9.21     60.48 o 
  -5   1  22       25.16        6.63     94.99 o 
  -4   1  22      352.03      189.46     86.69 o 
  -3   1  22      429.55      355.81    106.80 o 
  -2   1  22       18.19       62.58     78.56 o 
  -1   1  22      449.27      422.66    118.32 o 
   0   1  22       68.37       82.22    114.41 o 
   1   1  22      448.16      359.21    105.57 o 
   2   1  22       17.90       69.35     81.16 o 
   3   1  22      429.66      292.62    163.49 o 
   4   1  22      353.18      183.54    119.32 o 
   5   1  22       25.21       23.08     98.56 o 
   6   1  22       34.34      -54.52     63.41 o 
  -6   2  22      197.51       95.09     75.89 o 
  -5   2  22      225.87      204.81    103.34 o 
  -4   2  22      336.85      236.67     93.76 o 
  -3   2  22      118.60       95.13     79.64 o 
  -2   2  22       22.58       89.05     84.28 o 
  -1   2  22      148.25      254.64    123.96 o 
   0   2  22     1245.98     1270.82    188.92 o 
   1   2  22      149.08      165.50    164.64 o 
   2   2  22       23.07        9.77     97.37 o 
   3   2  22      118.04       33.21     91.03 o 
   4   2  22      335.91      283.28    142.44 o 
   5   2  22      226.78      191.18     84.80 o 
   6   2  22      197.36       57.55    101.27 o 
  -5   3  22       59.66       14.55    110.49 o 
  -4   3  22      325.26      295.80     82.09 o 
  -3   3  22      133.13       61.45     84.72 o 
  -2   3  22      339.30      275.81    129.89 o 
  -1   3  22      112.45       87.87     99.00 o 
   0   3  22       29.60      -14.37    114.33 o 
   1   3  22      111.80      110.05     93.20 o 
   2   3  22      337.65      218.43    117.84 o 
   3   3  22      132.70      140.89     81.79 o 
   4   3  22      326.62      185.61     90.47 o 
   5   3  22       60.41       56.91     43.54 o 
  -5   4  22      573.55      526.04    123.83 o 
  -4   4  22       49.03       17.51    111.18 o 
  -3   4  22      112.23       -7.88     65.63 o 
  -2   4  22       68.91       64.50     58.45 o 
  -1   4  22      503.38      681.43    190.59 o 
   0   4  22      442.96      305.63     96.82 o 
   1   4  22      500.14      481.09    122.84 o 
   2   4  22       68.34      125.92     81.22 o 
   3   4  22      112.27       58.72     94.82 o 
   4   4  22       47.34      116.44     72.83 o 
   5   4  22      571.89      438.84     86.76 o 
  -5   5  22       29.64      -53.25     53.25 o 
  -4   5  22      249.35      170.51     77.33 o 
  -3   5  22       41.14       35.53     47.43 o 
  -2   5  22      969.04      820.99     92.20 o 
  -1   5  22       43.69       53.85     70.04 o 
   0   5  22       90.80       65.16     61.21 o 
   1   5  22       43.97       37.47    107.43 o 
   2   5  22      965.71     1142.50    120.49 o 
   3   5  22       40.72       25.11     81.86 o 
   4   5  22      250.32      130.44     81.72 o 
   5   5  22       29.74       40.40     45.84 o 
  -4   6  22        5.25        6.38     81.29 o 
  -3   6  22       17.74        1.66     43.75 o 
  -2   6  22       85.01       -0.72     51.36 o 
  -1   6  22      423.38      485.39     83.89 o 
   0   6  22       32.39        8.13     51.12 o 
   1   6  22      420.69      532.36    107.29 o 
   2   6  22       85.33      101.46     61.91 o 
   3   6  22       17.46        2.78     68.97 o 
   4   6  22        5.44        1.56     62.18 o 
  -4   7  22      152.85       45.63     92.37 o 
  -3   7  22       61.23       -5.92     39.69 o 
  -2   7  22      650.84      831.16    162.30 o 
  -1   7  22       48.63       18.67     58.16 o 
   0   7  22       22.25      -41.74     74.09 o 
   1   7  22       48.49       78.53     64.20 o 
   2   7  22      650.03      934.07    182.95 o 
   3   7  22       59.83       80.05     67.38 o 
   4   7  22      152.34      139.57     74.87 o 
  -3   8  22       22.66       63.72     55.82 o 
  -2   8  22        8.46       62.81     98.27 o 
  -1   8  22      189.22      195.05     65.33 o 
   0   8  22      224.42      233.24    119.42 o 
   1   8  22      187.30      204.81     95.99 o 
   2   8  22        8.89       -4.44     82.22 o 
   3   8  22       23.44       18.04    114.29 o 
  -1   9  22      290.32      271.47     79.95 o 
   0   9  22        9.39       67.00     85.81 o 
   1   9  22      291.20      307.09     86.82 o 
   1   0  23      456.32      238.25    129.22 o 
   2   0  23        0.33      -39.60     88.93 o 
   3   0  23       34.65       -5.76     86.52 o 
   4   0  23       26.00        6.91     89.31 o 
  -4   1  23      194.52      194.77    107.82 o 
  -3   1  23       30.44      114.19     85.22 o 
  -2   1  23      447.14      589.89    132.92 o 
  -1   1  23       22.10      -67.68     82.32 o 
   0   1  23        5.86       80.98    117.85 o 
   1   1  23       21.88        4.72    104.87 o 
   2   1  23      447.83      386.86    172.24 o 
   3   1  23       29.85        2.41     98.60 o 
   4   1  23      193.98      131.13    135.52 o 
  -4   2  23       85.28      131.39    105.44 o 
  -3   2  23       33.81       49.29     91.41 o 
  -2   2  23        0.36       16.65     88.60 o 
  -1   2  23      261.86      264.41    107.02 o 
   0   2  23      277.14      229.35     99.15 o 
   1   2  23      261.05      195.68    108.45 o 
   2   2  23        0.43       82.31     89.16 o 
   3   2  23       34.12      111.78    102.63 o 
   4   2  23       85.91      135.37     84.91 o 
  -4   3  23      154.79      251.39    126.46 o 
  -3   3  23      351.63      239.29     59.72 o 
  -2   3  23      162.50       57.64     93.32 o 
  -1   3  23      121.40       78.92    147.65 o 
   0   3  23       48.81      -84.98    101.06 o 
   1   3  23      119.87      141.41     97.17 o 
   2   3  23      162.52      142.26     96.71 o 
   3   3  23      355.26      334.04     95.75 o 
   4   3  23      152.76      102.99    114.90 o 
  -4   4  23      267.27      226.49    132.84 o 
  -3   4  23       25.05       62.58     47.06 o 
  -2   4  23       60.22       69.58     62.26 o 
  -1   4  23      140.06      222.73    109.42 o 
   0   4  23      819.30      451.93    210.68 o 
   1   4  23      137.93      123.32    105.74 o 
   2   4  23       61.52       71.00    105.68 o 
   3   4  23       25.62       58.59     80.18 o 
   4   4  23      268.99      174.22    128.35 o 
  -3   5  23      546.16      288.95    130.01 o 
  -2   5  23        7.99       44.63     54.11 o 
  -1   5  23      202.81      164.48    106.51 o 
   0   5  23        0.05      -39.29     59.29 o 
   1   5  23      202.75      287.55     86.63 o 
   2   5  23        8.10      -98.31     98.62 o 
   3   5  23      548.18      561.29    147.64 o 
  -2   6  23       10.62      -31.43     61.44 o 
  -1   6  23        8.18       12.42     65.89 o 
   0   6  23      524.18      677.53    136.32 o 
   1   6  23        8.33       27.50     77.72 o 
   2   6  23       10.79      146.40    105.20 o 
  -1   7  23      160.24      196.92    107.93 o 
   0   7  23        6.22        6.93    115.14 o 
   1   7  23      161.22      137.82     89.47 o 
   0   0  24      770.26      641.11    404.77 o 
   1   0  24       34.88      129.50    118.59 o 
   2   0  24       66.02       -0.56    101.93 o 
  -2   1  24       30.60       77.16     94.53 o 
  -1   1  24      166.77      162.03    109.22 o 
   0   1  24       27.18       -3.09     96.93 o 
   1   1  24      165.57        2.66    165.10 o 
   2   1  24       31.05      -92.45     92.45 o 
  -2   2  24       52.21       66.48     97.46 o 
  -1   2  24      107.25       46.81     90.08 o 
   0   2  24      625.28      310.79    144.80 o 
   1   2  24      107.83      140.11     91.64 o 
   2   2  24       52.73      -26.67    100.63 o 
  -2   3  24      405.93      510.63    283.61 o 
  -1   3  24      148.09       97.56    110.63 o 
   0   3  24       20.86       48.34     93.48 o 
   1   3  24      146.90      -54.37     97.49 o 
  -1   4  24      366.99      217.14    132.48 o 
   0   4  24      258.15      187.07    158.45 o 
                                                 
